# Supplementary material for: Omics approaches revealed how arbuscular mycorrhizal symbiosis enhances yield and resistance to leaf pathogen in wheat
Source: Sci Rep. 2018 Jun 25;8:9625. doi: 10.1038/s41598-018-27622-8 (PMC6018116; doi:10.1038/s41598-018-27622-8)
Supplement: Supplementary file 2 — Supplementary tables [file 41598_2018_27622_MOESM2_ESM.xlsx]

## Sheet: Table S1
Table S1. List of primers used in this study
Primer	Sequence
TaMLOF	GGTTGGAAGCAAGATGGAGC
TaMLOR	CAACTTTGGCCGATGGAACC
TaAMT3.1f	CTCACCTTCTCCTACACCATCG
TaAMT3.1r	AGCATGAGGAGGACGTTATTGG
TaKchanF	TACATGCTCTTCAATCTCGG
TaKchanR	CAGGCTGAGGTGAGAGATCATC
TaOPTf	GTACTCCATGGGGCTGATAAGG
TaOPTR	CGACAAACTGAACGACGAACAT
TaSultF	TGGTGTACAAAGTGGGCTATCC
TaSultR	GTAATCCCTGACCCACCCAAAT
TalectinF	GGATTGGCAAGACTTGTTCACC
TalectinR	CGTATCATGGAGAGTCACCGTT
TaPT13F	GTCCTCAACATGCACATCGTTC
TaPT13R	GTTGAGGGAGTAGAAGGTGACG
TaABCF	AGCTAGGCAAGAAAGAGGCAAT
TaABCR	GAGATATATCGCAGCGGAGAGG
TaGAPDHf	GCTTGTCTGTGGTGTCAATGAG
TaGAPDHr	CATGGCATGAACTGTGGTCATC
TAPT10f	TGCATGACAAGTTGACAACACACG
TAPT10R	AATCAATGCTCGTACATTCACACTG
TAPT11F	TGCATGACACCACGCATCTTATC
TAPT11R	GGTATCACACACAAGCAATCCTA
TAPT12F	GTAATGCATGAGAACACGCACAC
TAPT12R	CGTCCACACTGAAATTCAATATAAC

## Sheet: Table S2
Table S2. Precursor ion, product ion fragmentations, retention time (RT) and collision energy (CE) used to identify AAs by LC–MS/MS.
AA	RT (min)	CE	Precurson ion	Fragment ions
Aspartic acid	2.54	20	134	102, 88
Glutamic acid	1.73	20	148	130, 102
Alanine	2.25	14	90	44
Arginine	1.88	18	175	158, 116
Asparagine	2.67	20	133	101, 87
Cystine	2.66	18	241	195, 152
Citrulline	2.35	15	176	158, 133
Ethanolamine	1.94	15	62	45
Phenylalanine	2.76	20	166	120, 75
GABA	1.94	18	104	87, 76
Glutamine	1.82	20	147	130, 101
Histidine	2	15	156	110, 95
Leucine	2.33	14	132	86, 69
Lysine	1.82	20	147	130, 84
Methionine	1.94	16	150	133, 104
Ornithine	1.88	16	133	115, 87
Proline	2.51	20	116	88, 70
Serine	2.4	20	106	88, 60
Tyrosine	2.66	20	182	165, 136
Threonine	2.42	20	120	102, 74
Tryptophan	2.76	20	205	188, 91
Valine	2.41	18	118	85, 72

## Sheet: Table S3
Table S3. Pearson correlations among root and leaves mRNA in the diffetent conditions. Pairwise Pearson correlation coefficients of samples in the different organs (leaves- L and root- R) in the different treatments (absence - C, or presence – M of AM fungus, and during pathogen infection MX) and biological replicates (1, 2, 3)
	LC_1	LC_2	LC_3	LM_1	LM_2	LM_3	LMX_1	LMX_2	RC_1	RC_2	RC_3	RM_1	RM_2	RM_3	RMX_1	RMX_2	RMX_3
LC_1	1	0.851	0.981	0.831	0.97	0.826	0.942	0.909	0.189	0.19	0.194	0.162	0.166	0.163	0.166	0.152	0.158
LC_2	0.851	1	0.912	0.928	0.768	0.915	0.689	0.578	0.338	0.343	0.347	0.294	0.293	0.291	0.296	0.276	0.286
LC_3	0.981	0.912	1	0.865	0.936	0.852	0.902	0.842	0.247	0.251	0.254	0.216	0.219	0.215	0.217	0.194	0.206
LM_1	0.831	0.928	0.865	1	0.81	0.962	0.691	0.595	0.338	0.358	0.359	0.342	0.342	0.341	0.33	0.302	0.317
LM_2	0.97	0.768	0.936	0.81	1	0.801	0.95	0.93	0.164	0.175	0.177	0.167	0.166	0.164	0.161	0.145	0.154
LM_3	0.826	0.915	0.852	0.962	0.801	1	0.683	0.599	0.33	0.354	0.351	0.342	0.349	0.347	0.331	0.303	0.314
LMB_1	0.942	0.689	0.902	0.691	0.95	0.683	1	0.973	0.175	0.18	0.181	0.174	0.173	0.169	0.168	0.155	0.161
LMB_2	0.909	0.578	0.842	0.595	0.93	0.599	0.973	1	0.059	0.061	0.062	0.057	0.061	0.057	0.056	0.048	0.05
RC_1	0.189	0.338	0.247	0.338	0.164	0.33	0.175	0.059	1	0.977	0.982	0.86	0.813	0.851	0.868	0.844	0.858
RC_2	0.19	0.343	0.251	0.358	0.175	0.354	0.18	0.061	0.977	1	0.993	0.9	0.878	0.909	0.891	0.838	0.866
RC_3	0.194	0.347	0.254	0.359	0.177	0.351	0.181	0.062	0.982	0.993	1	0.885	0.867	0.894	0.885	0.839	0.865
RM_1	0.162	0.294	0.216	0.342	0.167	0.342	0.174	0.057	0.86	0.9	0.885	1	0.928	0.945	0.937	0.888	0.924
RM_2	0.166	0.293	0.219	0.342	0.166	0.349	0.173	0.061	0.813	0.878	0.867	0.928	1	0.973	0.91	0.82	0.866
RM_3	0.163	0.291	0.215	0.341	0.164	0.347	0.169	0.057	0.851	0.909	0.894	0.945	0.973	1	0.935	0.855	0.896
RMB_1	0.166	0.296	0.217	0.33	0.161	0.331	0.168	0.056	0.868	0.891	0.885	0.937	0.91	0.935	1	0.959	0.985
RMB_2	0.152	0.276	0.194	0.302	0.145	0.303	0.155	0.048	0.844	0.838	0.839	0.888	0.82	0.855	0.959	1	0.983
RMB_3	0.158	0.286	0.206	0.317	0.154	0.314	0.161	0.05	0.858	0.866	0.865	0.924	0.866	0.896	0.985	0.983	1

## Sheet: Table S4
Table S4. Pearson correlations among root and leaves proteins in the the diffetent conditions. Pairwise Pearson correlation coefficients of samples in the different organs (leaves- L and root- R) in the different treatments (absence - C, or presence – M of AM fungus, and during pathogen infection MX) and biological replicates (1, 2, 3)
Roots				Leaves
Row name	Column name	Pearson correlation		Row name	Column name	Pearson correlation
RM_1	RM_2	0.989958		LM_1	RM_2	0.980727
RM_1	RM_3	0.986297		LM_1	RM_3	0.982051
RM_1	RC_1	0.759019		LM_1	RC_1	0.874849
RM_1	RC_2	0.749391		LM_1	RC_2	0.878558
RM_1	RC_3	0.751911		LM_1	RC_3	0.874569
RM_1	RMX_1	0.825227		LM_1	RMX_1	0.872571
RM_1	RMX_2	0.851712		LM_1	RMX_2	0.872455
RM_1	RMX_3	0.840258		LM_1	RMX_3	0.855601
RM_1	RC_1	0.735736		LM_1	RC_1	0.854471
RM_1	RC_2	0.727934		LM_1	RC_2	0.837829
RM_1	RC_3	0.732421		LM_1	RC_3	0.848957
RM_2	RM_1	0.989958		LM_2	RM_1	0.980727
RM_2	RM_3	0.987798		LM_2	RM_3	0.992058
RM_2	RC_1	0.7469		LM_2	RC_1	0.863744
RM_2	RC_2	0.739815		LM_2	RC_2	0.879875
RM_2	RC_3	0.739738		LM_2	RC_3	0.86895
RM_2	RMX_1	0.819344		LM_2	RMX_1	0.880905
RM_2	RMX_2	0.847984		LM_2	RMX_2	0.8796
RM_2	RMX_3	0.832872		LM_2	RMX_3	0.870848
RM_2	RCX_1	0.723097		LM_2	RCX_1	0.865179
RM_2	RCX_2	0.717627		LM_2	RCX_2	0.849909
RM_2	RCX_3	0.721912		LM_2	RCX_3	0.862641
RM_3	RM_1	0.986297		LM_3	RM_1	0.982051
RM_3	RM_2	0.987798		LM_3	RM_2	0.992058
RM_3	RC_1	0.746756		LM_3	RC_1	0.867989
RM_3	RC_2	0.736335		LM_3	RC_2	0.88429
RM_3	RC_3	0.739313		LM_3	RC_3	0.873666
RM_3	RMX_1	0.811594		LM_3	RMX_1	0.883103
RM_3	RMX_2	0.839475		LM_3	RMX_2	0.882938
RM_3	RMX_3	0.822133		LM_3	RMX_3	0.874531
RM_3	RCX_1	0.723649		LM_3	RCX_1	0.867544
RM_3	RCX_2	0.719341		LM_3	RCX_2	0.852551
RM_3	RCX_3	0.724279		LM_3	RCX_3	0.863764
RC_1	RM_1	0.759019		LC_1	RM_1	0.874849
RC_1	RM_2	0.7469		LC_1	RM_2	0.863744
RC_1	RM_3	0.746756		LC_1	RM_3	0.867989
RC_1	RC_2	0.988171		LC_1	RC_2	0.981685
RC_1	RC_3	0.99273		LC_1	RC_3	0.982787
RC_1	RMX_1	0.673638		LC_1	RMX_1	0.843746
RC_1	RMX_2	0.701068		LC_1	RMX_2	0.843217
RC_1	RMX_3	0.695367		LC_1	RMX_3	0.831223
RC_1	RCX_1	0.871514		LC_1	RCX_1	0.854881
RC_1	RCX_2	0.872041		LC_1	RCX_2	0.844238
RC_1	RCX_3	0.87298		LC_1	RCX_3	0.841105
RC_2	RM_1	0.749391		LC_2	RM_1	0.878558
RC_2	RM_2	0.739815		LC_2	RM_2	0.879875
RC_2	RM_3	0.736335		LC_2	RM_3	0.88429
RC_2	RC_1	0.988171		LC_2	RC_1	0.981685
RC_2	RC_3	0.986565		LC_2	RC_3	0.992776
RC_2	RMX_1	0.66442		LC_2	RMX_1	0.860645
RC_2	RMX_2	0.692166		LC_2	RMX_2	0.85927
RC_2	RMX_3	0.686693		LC_2	RMX_3	0.854123
RC_2	RCX_1	0.862856		LC_2	RCX_1	0.875605
RC_2	RCX_2	0.864565		LC_2	RCX_2	0.86604
RC_2	RCX_3	0.864366		LC_2	RCX_3	0.862794
RC_3	RM_1	0.751911		LC_3	RM_1	0.874569
RC_3	RM_2	0.739738		LC_3	RM_2	0.86895
RC_3	RM_3	0.739313		LC_3	RM_3	0.873666
RC_3	RC_1	0.99273		LC_3	RC_1	0.982787
RC_3	RC_2	0.986565		LC_3	RC_2	0.992776
RC_3	RMX_1	0.66309		LC_3	RMX_1	0.851286
RC_3	RMX_2	0.692531		LC_3	RMX_2	0.850114
RC_3	RMX_3	0.686494		LC_3	RMX_3	0.843436
RC_3	RCX_1	0.867758		LC_3	RCX_1	0.868102
RC_3	RCX_2	0.869136		LC_3	RCX_2	0.859767
RC_3	RCX_3	0.869235		LC_3	RCX_3	0.854627
RMX_1	RM_1	0.825227		LMX_1	RM_1	0.872571
RMX_1	RM_2	0.819344		LMX_1	RM_2	0.880905
RMX_1	RM_3	0.811594		LMX_1	RM_3	0.883103
RMX_1	RC_1	0.673638		LMX_1	RC_1	0.843746
RMX_1	RC_2	0.66442		LMX_1	RC_2	0.860645
RMX_1	RC_3	0.66309		LMX_1	RC_3	0.851286
RMX_1	RMX_2	0.960294		LMX_1	RMX_2	0.993351
RMX_1	RMX_3	0.955217		LMX_1	RMX_3	0.990004
RMX_1	RCX_1	0.642365		LMX_1	RCX_1	0.896792
RMX_1	RCX_2	0.639757		LMX_1	RCX_2	0.886901
RMX_1	RCX_3	0.641442		LMX_1	RCX_3	0.893856
RMX_2	RM_1	0.851712		LMX_2	RM_1	0.872455
RMX_2	RM_2	0.847984		LMX_2	RM_2	0.8796
RMX_2	RM_3	0.839475		LMX_2	RM_3	0.882938
RMX_2	RC_1	0.701068		LMX_2	RC_1	0.843217
RMX_2	RC_2	0.692166		LMX_2	RC_2	0.85927
RMX_2	RC_3	0.692531		LMX_2	RC_3	0.850114
RMX_2	RMX_1	0.960294		LMX_2	RMX_1	0.993351
RMX_2	RMX_3	0.969668		LMX_2	RMX_3	0.99006
RMX_2	RCX_1	0.66888		LMX_2	RCX_1	0.897684
RMX_2	RCX_2	0.66871		LMX_2	RCX_2	0.891451
RMX_2	RCX_3	0.671018		LMX_2	RCX_3	0.897281
RMX_3	RM_1	0.840258		LMX_3	RM_1	0.855601
RMX_3	RM_2	0.832872		LMX_3	RM_2	0.870848
RMX_3	RM_3	0.822133		LMX_3	RM_3	0.874531
RMX_3	RC_1	0.695367		LMX_3	RC_1	0.831223
RMX_3	RC_2	0.686693		LMX_3	RC_2	0.854123
RMX_3	RC_3	0.686494		LMX_3	RC_3	0.843436
RMX_3	RMX_1	0.955217		LMX_3	RMX_1	0.990004
RMX_3	RMX_2	0.969668		LMX_3	RMX_2	0.99006
RMX_3	RCX_1	0.659251		LMX_3	RCX_1	0.893969
RMX_3	RCX_2	0.656242		LMX_3	RCX_2	0.889927
RMX_3	RCX_3	0.657218		LMX_3	RCX_3	0.892822
RCX_1	RM_1	0.735736		LCX_1	RM_1	0.854471
RCX_1	RM_2	0.723097		LCX_1	RM_2	0.865179
RCX_1	RM_3	0.723649		LCX_1	RM_3	0.867544
RCX_1	RC_1	0.871514		LCX_1	RC_1	0.854881
RCX_1	RC_2	0.862856		LCX_1	RC_2	0.875605
RCX_1	RC_3	0.867758		LCX_1	RC_3	0.868102
RCX_1	RMX_1	0.642365		LCX_1	RMX_1	0.896792
RCX_1	RMX_2	0.66888		LCX_1	RMX_2	0.897684
RCX_1	RMX_3	0.659251		LCX_1	RMX_3	0.893969
RCX_1	RX_2	0.986192		LCX_1	RX_2	0.992449
RCX_1	RX_3	0.99		LCX_1	RX_3	0.992345
RCX_2	RM_1	0.727934		LCX_2	RM_1	0.837829
RCX_2	RM_2	0.717627		LCX_2	RM_2	0.849909
RCX_2	RM_3	0.719341		LCX_2	RM_3	0.852551
RCX_2	RC_1	0.872041		LCX_2	RC_1	0.844238
RCX_2	RC_2	0.864565		LCX_2	RC_2	0.86604
RCX_2	RC_3	0.869136		LCX_2	RC_3	0.859767
RCX_2	RMX_1	0.639757		LCX_2	RMX_1	0.886901
RCX_2	RMX_2	0.66871		LCX_2	RMX_2	0.891451
RCX_2	RMX_3	0.656242		LCX_2	RMX_3	0.889927
RCX_2	RCX_1	0.986192		LCX_2	RCX_1	0.992449
RCX_2	RCX_3	0.99		LCX_2	RCX_3	0.990596
RCX_3	RM_1	0.732421		LCX_3	RM_1	0.848957
RCX_3	RM_2	0.721912		LCX_3	RM_2	0.862641
RCX_3	RM_3	0.724279		LCX_3	RM_3	0.863764
RCX_3	RC_1	0.87298		LCX_3	RC_1	0.841105
RCX_3	RC_2	0.864366		LCX_3	RC_2	0.862794
RCX_3	RC_3	0.869235		LCX_3	RC_3	0.854627
RCX_3	RMX_1	0.641442		LCX_3	RMX_1	0.893856
RCX_3	RMX_2	0.671018		LCX_3	RMX_2	0.897281
RCX_3	RMX_3	0.657218		LCX_3	RMX_3	0.892822
RCX_3	RCX_1	0.988303		LCX_3	RCX_1	0.992345
RCX_3	RCX_2	0.994434		LCX_3	RCX_2	0.990596

## Sheet: Table S5
Table S5. Genes identified as differentially regulated in RM in comparison with RC roots. Values correspond to log2FoldChange.
id	baseMean	log2FoldChange	lfcSE	stat	pvalue	padj	Gene.stable.ID	Gene.name	Gene.description	Chromosome.scaffold.name	Transcript.start..bp.	Transcript.end..bp.	GO_tutte_info_IWGSC_1.0_popseq_2.2	B2GO_best.hit.to.nr	B2GO_EC	B2GO_GO	RC_1	RC_2	RC_3	RM_1	RM_2	RM_3
Traes_1AS_F74AC03C7.1	13.9023	20.8007	4.5651	4.55645	5.20243e-06	0.000164492	Traes_1AS_F74AC03C7			1A	27109054	27110118		gi|357140087|ref|XP_003571603.1| PREDICTED: uncharacterized protein LOC100837886	-	GO:0016020 GO:0003676 GO:0046983 GO:0009536	0	0	0	0	83.414	0
Traes_5BL_8C0807CC2.1	3244.14	17.6415	2.683	6.57528	4.86e-11	4.93e-09	Traes_5BL_8C0807CC2			IWGSC_CSS_5BL_scaff_10863387	77	1201	GO:0008234 cysteine-type peptidase activity GO:0006508 proteolysis	gi|475588237|gb|EMT20796.1| Vignain	-	GO:0009817 GO:0016023 GO:0007568 GO:0010282 GO:0006508 GO:0009723 GO:0008234	0	0	0	9189.02	3748.07	6527.76
Traes_2BS_E08ABDB19.2	2921.14	17.4902	2.6413	6.62181	3.55e-11	3.7e-09	Traes_2BS_E08ABDB19			2B	8794365	8795223	GO:0008234 cysteine-type peptidase activity GO:0006508 proteolysis	gi|514799203|ref|XP_004974539.1| PREDICTED: thiol protease SEN102-like	-	GO:0009817 GO:0016023 GO:0007568 GO:0010282 GO:0006508 GO:0009723 GO:0008234	0	0	0	4759.24	5435.81	7331.76
Traes_6DS_FB2A01E4C.2	2467.97	17.2473	2.6426	6.52674	6.72e-11	6.71e-09	Traes_6DS_FB2A01E4C			6D	60983762	60985183	GO:0008234 cysteine-type peptidase activity GO:0006508 proteolysis	gi|475625786|gb|EMT33085.1| Vignain	-	GO:0009817 GO:0016023 GO:0007568 GO:0032440 GO:0010282 GO:0006508 GO:0009723 GO:0008234 GO:0055114	0	0	0	5403.09	3496.44	5908.3
Traes_1DL_A98DD943E.1	2118.81	17.0273	2.643	6.44247	1.18e-10	1.12e-08	Traes_1DL_A98DD943E			1D	88591219	88592376	GO:0008234 cysteine-type peptidase activity GO:0006508 proteolysis	gi|474139377|gb|EMS56453.1| KDEL-tailed cysteine endopeptidase CEP1	-	GO:0009817 GO:0016023 GO:0007568 GO:0032440 GO:0010282 GO:0006508 GO:0009723 GO:0008234 GO:0055114	0	0	0	5344.73	3034.88	4333.22
Traes_2BL_D443633B3.1	1951.76	16.9086	2.6429	6.3978	1.58e-10	1.46e-08	Traes_2BL_D443633B3			IWGSC_CSS_2BL_scaff_8082920	3688	4581	GO:0005975 carbohydrate metabolic process GO:0004553 hydrolase activity, hydrolyzing O-glycosyl compounds	gi|475618105|gb|EMT30347.1| Acidic endochitinase	3.2.1.14	GO:0005975 GO:0004568 GO:0016023 GO:0003796 GO:0006032 GO:0016998	0	0	0	3203.26	3335.17	5172.13
Traes_1BL_E74DF4F3B.1	1951.08	16.9082	2.6404	6.40362	1.52e-10	1.41e-08	Traes_1BL_E74DF4F3B			1B	162633240	162634366	GO:0008234 cysteine-type peptidase activity GO:0006508 proteolysis	gi|474139377|gb|EMS56453.1| KDEL-tailed cysteine endopeptidase CEP1	-	GO:0009817 GO:0016023 GO:0007568 GO:0010282 GO:0006508 GO:0009723 GO:0008234	0	0	0	4050.44	3287.9	4368.13
Traes_1AL_FB45C12DD.1	1706.6	16.7153	2.6444	6.32093	2.6e-10	2.32e-08	Traes_1AL_FB45C12DD			1A	193353781	193354896	GO:0008234 cysteine-type peptidase activity GO:0006508 proteolysis	gi|474139377|gb|EMS56453.1| KDEL-tailed cysteine endopeptidase CEP1	-	GO:0009817 GO:0016023 GO:0007568 GO:0032440 GO:0010282 GO:0006508 GO:0009723 GO:0008234 GO:0055114	0	0	0	4346.95	2264.69	3627.98
Traes_7DL_4BDCFF563.2	1679.89	16.6924	2.641	6.32056	2.61e-10	2.32e-08	Traes_7DL_4BDCFF563			7D	217103323	217104381	GO:0008234 cysteine-type peptidase activity GO:0006508 proteolysis	gi|475568473|gb|EMT15489.1| Thiol protease SEN102	-	GO:0009817 GO:0016023 GO:0007568 GO:0010282 GO:0006508 GO:0009723 GO:0008234	0	0	0	3512.01	2756.83	3810.52
Traes_6DL_CFFB16C99.1	1632.55	16.6513	2.6444	6.29676	3.04e-10	2.67e-08	Traes_6DL_CFFB16C99			IWGSC_CSS_6DL_scaff_3328283	6528	7641	GO:0008234 cysteine-type peptidase activity GO:0006508 proteolysis	gi|475588237|gb|EMT20796.1| Vignain	-	GO:0009817 GO:0016023 GO:0007568 GO:0032440 GO:0010282 GO:0006508 GO:0009723 GO:0008234 GO:0055114	0	0	0	4201.99	2193.79	3399.54
Traes_2BL_31D9B7363.1	1617.34	16.6378	2.6451	6.29009	3.17e-10	2.77e-08	Traes_2BL_31D9B7363			2B	324075344	324077464	GO:0004252 serine-type endopeptidase activity GO:0006508 proteolysis	gi|475602653|gb|EMT25192.1| Subtilisin-like protease	-	GO:0042802 GO:0004252 GO:0016023 GO:0005618 GO:0032440 GO:0006508 GO:0043086 GO:0055114	0	0	0	4458.02	2228.54	3017.49
Traes_2BS_E9309B2AB.1	1506.19	16.5347	2.6427	6.25674	3.93e-10	3.35e-08	Traes_2BS_E9309B2AB			2B	9892805	9893125	GO:0008234 cysteine-type peptidase activity GO:0006508 proteolysis	gi|514794566|ref|XP_004973089.1| PREDICTED: thiol protease SEN102-like	-	GO:0009817 GO:0016023 GO:0007568 GO:0010282 GO:0006508 GO:0009723 GO:0008234	0	0	0	2423.86	2749.88	3863.39
Traes_6AL_B4D47E9B9.1	1394.55	16.4236	2.6784	6.13183	8.69e-10	6.97e-08	Traes_6AL_B4D47E9B9			6A	195859036	195860210	GO:0008234 cysteine-type peptidase activity GO:0006508 proteolysis	gi|475588237|gb|EMT20796.1| Vignain	-	GO:0009817 GO:0016023 GO:0007568 GO:0010282 GO:0006508 GO:0009723 GO:0008234	0	0	0	3833	1640.47	2893.8
Traes_6BL_24C25AE53.1	1392.59	16.422	2.6436	6.21205	5.23e-10	4.36e-08	Traes_6BL_24C25AE53			6B	183327615	183328728	GO:0008234 cysteine-type peptidase activity GO:0006508 proteolysis	gi|475588237|gb|EMT20796.1| Vignain	-	GO:0009817 GO:0016023 GO:0007568 GO:0010282 GO:0006508 GO:0009723 GO:0008234	0	0	0	3240.91	1950.5	3164.13
Traes_7BS_15AB52448.1	1303.8	16.327	2.6463	6.16971	6.84e-10	5.58e-08	Traes_7BS_15AB52448			7B	2381343	2382245	GO:0005975 carbohydrate metabolic process GO:0004553 hydrolase activity, hydrolyzing O-glycosyl compounds	gi|475618976|gb|EMT30611.1| Acidic endochitinase	3.2.1.14	GO:0004568 GO:0005975 GO:0006032 GO:0016023 GO:0050832 GO:0003796 GO:0016998	0	0	0	3063.01	1573.74	3186.07
Traes_7DS_6B3F23562.2	1246.53	16.2622	2.6476	6.14236	8.13e-10	6.55e-08	Traes_7DS_6B3F23562			IWGSC_CSS_7DS_scaff_3882810	5748	6868	GO:0008234 cysteine-type peptidase activity GO:0006508 proteolysis	gi|475568473|gb|EMT15489.1| Thiol protease SEN102	-	GO:0009817 GO:0016023 GO:0007568 GO:0010282 GO:0006508 GO:0009723 GO:0008234	0	0	0	3527.07	1511.18	2440.93
Traes_5DL_776C9AC82.1	1120.01	16.1078	2.6429	6.09464	1.1e-09	8.56e-08	Traes_5DL_776C9AC82			5D	87303713	87305842	GO:0004185 serine-type carboxypeptidase activity GO:0006508 proteolysis	gi|357153940|ref|XP_003576616.1| PREDICTED: serine carboxypeptidase-like 40-like	-	GO:0016023 GO:0004185 GO:0006508	0	0	0	2432.33	1682.18	2605.52
Traes_6DL_A8BF99F86.2	1101.77	16.084	2.6424	6.08688	1.15e-09	8.91e-08	Traes_6DL_A8BF99F86			6D	159520329	159521439	GO:0008234 cysteine-type peptidase activity GO:0006508 proteolysis	gi|475616593|gb|EMT29821.1| Thiol protease SEN102	-	GO:0009817 GO:0016023 GO:0007568 GO:0032440 GO:0010282 GO:0006508 GO:0009723 GO:0008234 GO:0055114	0	0	0	2688.37	1804.52	2117.73
Traes_5BL_C4CA0822B.1	1086.33	16.0635	2.642	6.08009	1.2e-09	9.23e-08	Traes_5BL_C4CA0822B			5B	198848759	198849689	GO:0005576 extracellular region GO:0030145 manganese ion binding GO:0045735 nutrient reservoir activity	gi|475593245|gb|EMT22323.1| Germin-like protein 9-3	-	GO:0005576 GO:0004784 GO:0045735 GO:0030145 GO:0055114 GO:0006801	0	0	0	2629.07	1940.77	1948.15
Traes_6DL_1AA3899DC.1	1052.35	16.0179	2.6422	6.0623	1.34e-09	1.01948e-07	Traes_6DL_1AA3899DC			IWGSC_CSS_6DL_scaff_3231194	629	1745	GO:0008234 cysteine-type peptidase activity GO:0006508 proteolysis	gi|475588237|gb|EMT20796.1| Vignain	-	GO:0009817 GO:0016023 GO:0007568 GO:0010282 GO:0006508 GO:0009723 GO:0008234	0	0	0	2224.3	1680.79	2409.01
Traes_5DL_5B7A127BA.1	990.364	15.9303	2.6461	6.0202	1.74e-09	1.29101e-07	Traes_5DL_5B7A127BA			5D	115393393	115394049	GO:0005576 extracellular region GO:0030145 manganese ion binding GO:0045735 nutrient reservoir activity	gi|475593245|gb|EMT22323.1| Germin-like protein 9-3	-	GO:0005576 GO:0004784 GO:0045735 GO:0030145 GO:0055114 GO:0006801	0	0	0	2808.86	1515.35	1617.98
Traes_6DL_0216C43F6.1	930.129	15.8394	2.6984	5.86995	4.36e-09	2.99265e-07	Traes_6DL_0216C43F6			IWGSC_CSS_6DL_scaff_3329568	1	1107	GO:0008234 cysteine-type peptidase activity GO:0006508 proteolysis	gi|475588236|gb|EMT20795.1| Vignain	-	GO:0009817 GO:0016023 GO:0007568 GO:0032440 GO:0010282 GO:0006508 GO:0009723 GO:0008234 GO:0055114	0	0	0	2793.79	988.456	1798.53
Traes_6AS_2AFFCA7AF.1	904.133	15.7985	2.692	5.86861	4.39e-09	3.01355e-07	Traes_6AS_2AFFCA7AF			6A	45334352	45334803	GO:0008234 cysteine-type peptidase activity GO:0006508 proteolysis	gi|475625786|gb|EMT33085.1| Vignain	-	GO:0055114 GO:0008234 GO:0010282 GO:0006508 GO:0016023 GO:0010150 GO:0032440 GO:0009817 GO:0009723	0	0	0	2652.6	992.626	1779.57
Traes_7AS_2194F4C04.1	844.053	15.6993	2.6424	5.94128	2.83e-09	2.01338e-07	Traes_7AS_2194F4C04			7A	16806624	16806829	GO:0004867 serine-type endopeptidase inhibitor activity GO:0009611 response to wounding	gi|42408697|dbj|BAD09916.1| hypothetical protein	-	GO:0009611 GO:0004867 GO:0006508 GO:0008233	0	0	0	1497.62	1548.72	2017.98
Traes_7AS_BAF3755AA.1	799.803	15.6215	2.6881	5.81128	6.2e-09	4.13949e-07	Traes_7AS_BAF3755AA			IWGSC_CSS_7AS_scaff_4132225	3117	3803	GO:0005975 carbohydrate metabolic process GO:0004553 hydrolase activity, hydrolyzing O-glycosyl compounds	gi|475618975|gb|EMT30610.1| Acidic endochitinase	3.2.1.14	GO:0005975 GO:0016023 GO:0003796	0	0	0	1164.39	1131.65	2502.77
Traes_5AL_2801ED4FE.1	729.27	15.4881	2.6415	5.86347	4.53e-09	3.09163e-07	Traes_5AL_2801ED4FE			5A	64899348	64900601	GO:0004185 serine-type carboxypeptidase activity GO:0006508 proteolysis	gi|475566340|gb|EMT15010.1| Serine carboxypeptidase II-3	-	GO:0016023 GO:0004185 GO:0006508	0	0	0	1377.13	1465.31	1533.19
Traes_6AS_1D831528B.1	713.47	15.4563	2.6462	5.84085	5.19e-09	3.50828e-07	Traes_6AS_1D831528B			IWGSC_CSS_6AS_scaff_3174387	1034	1594	GO:0008234 cysteine-type peptidase activity GO:0006508 proteolysis	gi|475625786|gb|EMT33085.1| Vignain	-	GO:0009817 GO:0016023 GO:0007568 GO:0032440 GO:0010282 GO:0006508 GO:0009723 GO:0008234 GO:0055114	0	0	0	967.662	1498.67	1814.49
Traes_6AL_62E6D7997.2	666.349	15.359	2.6497	5.79646	6.77e-09	4.48433e-07	Traes_6AL_62E6D7997			6A	196013228	196014338	GO:0008234 cysteine-type peptidase activity GO:0006508 proteolysis	gi|475616593|gb|EMT29821.1| Thiol protease SEN102	-	GO:0009817 GO:0016023 GO:0007568 GO:0032440 GO:0010282 GO:0006508 GO:0009723 GO:0008234 GO:0055114	0	0	0	1394.07	771.579	1832.44
Traes_2BL_BDAA6F188.1	635.652	15.2898	2.6428	5.78557	7.23e-09	4.7598e-07	Traes_2BL_BDAA6F188			2B	334881560	334883391	GO:0006633 fatty acid biosynthetic process GO:0016790 thiolester hydrolase activity	gi|475575962|gb|EMT17405.1| hypothetical protein F775_04332	-	GO:0006633 GO:0016296 GO:0004320 GO:0016295 GO:0005835 GO:0042967	0	0	0	1098.5	1285.97	1429.44
Traes_4DS_67C4E67C3.1	621.23	15.258	2.6475	5.76322	8.25e-09	5.3741e-07	Traes_4DS_67C4E67C3			IWGSC_CSS_4DS_scaff_2324001	390	1503	GO:0008234 cysteine-type peptidase activity GO:0006508 proteolysis	gi|310656789|gb|ADP02218.1| Peptidase_C1 domain-containing protein	-	GO:0009817 GO:0016023 GO:0007568 GO:0032440 GO:0010282 GO:0006508 GO:0009723 GO:0008234 GO:0055114	0	0	0	1415.72	792.433	1519.22
Traes_7DS_4674BE40C.1	620.815	15.2561	2.6452	5.7674	8.05e-09	5.26139e-07	Traes_7DS_4674BE40C			IWGSC_CSS_7DS_scaff_1266245	2088	2753	GO:0005975 carbohydrate metabolic process GO:0004553 hydrolase activity, hydrolyzing O-glycosyl compounds	gi|475618975|gb|EMT30610.1| Acidic endochitinase	3.2.1.14	GO:0005975 GO:0004568 GO:0016023 GO:0003796 GO:0006032 GO:0016998	0	0	0	991.195	1124.7	1609
Traes_6BL_009611E41.1	591.986	15.1875	2.6439	5.74442	9.22e-09	5.92737e-07	Traes_6BL_009611E41			6B	184541730	184542615	GO:0008234 cysteine-type peptidase activity GO:0006508 proteolysis	gi|475588237|gb|EMT20796.1| Vignain	-	GO:0009817 GO:0016023 GO:0007568 GO:0032440 GO:0010282 GO:0006508 GO:0009723 GO:0008234 GO:0055114	0	0	0	1020.38	1094.11	1437.42
Traes_6BL_01A51F255.2	577.25	15.1512	2.7525	5.50445	3.7e-08	2.06187e-06	Traes_6BL_01A51F255			6B	181462770	181463881	GO:0008234 cysteine-type peptidase activity GO:0006508 proteolysis	gi|475616593|gb|EMT29821.1| Thiol protease SEN102	-	GO:0009817 GO:0016023 GO:0007568 GO:0032440 GO:0010282 GO:0006508 GO:0009723 GO:0008234 GO:0055114	0	0	0	2022.87	481.021	959.613
Traes_6BS_61530DC1F.1	562.36	15.1142	2.6487	5.70627	1.15e-08	7.26623e-07	Traes_6BS_61530DC1F			6B	120391728	120392186	GO:0008234 cysteine-type peptidase activity GO:0006508 proteolysis	gi|475554760|gb|EMT12294.1| Vignain	-	GO:0055114 GO:0008234 GO:0010282 GO:0006508 GO:0016023 GO:0010150 GO:0032440 GO:0009817 GO:0009723	0	0	0	1624.69	832.749	916.72
Traes_2AL_99945983B.1	562.306	15.1134	2.7078	5.58147	2.38e-08	1.38895e-06	Traes_2AL_99945983B			2A	238736711	238743393	GO:0004252 serine-type endopeptidase activity GO:0006508 proteolysis	gi|475602653|gb|EMT25192.1| Subtilisin-like protease	-	GO:0042802 GO:0004252 GO:0016023 GO:0005618 GO:0032440 GO:0006508 GO:0043086 GO:0055114	0	0	0	1826.13	626.995	920.71
Traes_4BS_3835C11AE.1	532.694	15.0361	2.6452	5.6844	1.31e-08	8.16265e-07	Traes_4BS_3835C11AE			4B	2197419	2198075	GO:0005576 extracellular region GO:0030145 manganese ion binding GO:0045735 nutrient reservoir activity	gi|475478973|gb|EMT02763.1| Germin-like protein 9-3	-	GO:0005576 GO:0004784 GO:0045735 GO:0030145 GO:0055114 GO:0006801	0	0	0	1236.88	802.164	1157.12
Traes_7AS_C3DAAB151.1	515.839	14.9889	2.6471	5.66237	1.49e-08	9.19332e-07	Traes_7AS_C3DAAB151			7A	53314199	53314414	GO:0004867 serine-type endopeptidase inhibitor activity GO:0009611 response to wounding	gi|475432169|gb|EMT01219.1| Subtilisin inhibitor 1	-	GO:0004867 GO:0009611	0	0	0	775.636	932.846	1386.55
TRAES3BF086600070CFD_t1	496.582	14.9349	2.6454	5.64555	1.65e-08	1.00223e-06	TRAES3BF086600070CFD_g			3B	552719537	552719937		gi|475605354|gb|EMT26038.1| hypothetical protein F775_04650	-	GO:0016020 GO:0016023 GO:0016998	0	0	0	1074.03	749.336	1156.12
Traes_2BL_471CCD432.1	478.907	14.8819	2.7015	5.50873	3.61e-08	2.02305e-06	Traes_2BL_471CCD432			2B	298682721	298683615	GO:0005975 carbohydrate metabolic process GO:0004553 hydrolase activity, hydrolyzing O-glycosyl compounds	gi|475618105|gb|EMT30347.1| Acidic endochitinase	3.2.1.14	GO:0005975 GO:0004568 GO:0016023 GO:0003796 GO:0006032 GO:0016998	0	0	0	1403.49	482.411	987.544
TRAES3BF279000110CFD_t1	476.957	14.8761	2.6433	5.62786	1.82e-08	1.09272e-06	TRAES3BF279000110CFD_g			3B	771007388	771008249		gi|475481579|gb|EMT02899.1| hypothetical protein F775_02513	-	GO:0005886	0	0	0	982.723	860.554	1018.47
Traes_4AL_982370ADA.1	475.445	14.8724	2.6481	5.61631	1.95e-08	1.16293e-06	Traes_4AL_982370ADA			4A	171100678	171101340	GO:0005576 extracellular region GO:0030145 manganese ion binding GO:0045735 nutrient reservoir activity	gi|475478973|gb|EMT02763.1| Germin-like protein 9-3	-	GO:0005576 GO:0004784 GO:0045735 GO:0030145 GO:0055114 GO:0006801	0	0	0	1106.03	621.434	1125.2
Traes_2BS_D32231DB0.1	471.437	14.8599	2.6513	5.60484	2.08e-08	1.23206e-06	Traes_2BS_D32231DB0			2B	26324195	26327994	GO:0006355 regulation of transcription, DNA-templated GO:0006351 transcription, DNA-templated	gi|357152190|ref|XP_003576038.1| PREDICTED: DELLA protein GAI1-like	-	GO:0006355	0	0	0	1426.08	653.409	749.137
Traes_4BS_75DE8DFF7.1	462.846	14.8337	2.6503	5.59705	2.18e-08	1.28038e-06	Traes_4BS_75DE8DFF7			4B	14922405	14923581	GO:0008234 cysteine-type peptidase activity GO:0006508 proteolysis	gi|475531063|gb|EMT08022.1| Vignain	-	GO:0009817 GO:0016023 GO:0007568 GO:0032440 GO:0010282 GO:0006508 GO:0009723 GO:0008234 GO:0055114	0	0	0	1118.27	543.581	1115.23
Traes_1AS_C668E446A.2	444.255	14.7746	2.6523	5.57046	2.54e-08	1.47557e-06	Traes_1AS_C668E446A			1A	3970907	3971619	GO:0005576 extracellular region GO:0030145 manganese ion binding GO:0045735 nutrient reservoir activity	gi|475619410|gb|EMT30765.1| Germin-like protein 9-3	-	GO:0048046 GO:0004784 GO:0045735 GO:0030145 GO:0055114 GO:0006801	0	0	0	1242.52	496.313	926.695
Traes_4DS_72DCFE1CC.1	428.503	14.7218	2.6441	5.56783	2.58e-08	1.49662e-06	Traes_4DS_72DCFE1CC			IWGSC_CSS_4DS_scaff_2281482	5631	6281	GO:0005576 extracellular region GO:0030145 manganese ion binding GO:0045735 nutrient reservoir activity	gi|475478973|gb|EMT02763.1| Germin-like protein 9-3	-	GO:0005576 GO:0004784 GO:0045735 GO:0030145 GO:0055114 GO:0006801	0	0	0	925.303	747.945	897.767
Traes_6BL_C8E5D5913.1	425.477	14.7104	2.6436	5.56459	2.63e-08	1.52332e-06	Traes_6BL_C8E5D5913			6B	185177877	185178762	GO:0008234 cysteine-type peptidase activity GO:0006508 proteolysis	gi|475588237|gb|EMT20796.1| Vignain	-	GO:0009817 GO:0016023 GO:0007568 GO:0032440 GO:0010282 GO:0006508 GO:0009723 GO:0008234 GO:0055114	0	0	0	800.11	900.871	851.881
Traes_6BL_70638317D.1	423.816	14.7039	2.6458	5.55735	2.74e-08	1.57772e-06	Traes_6BL_70638317D			6B	158550564	158552728	GO:0016021 integral component of membrane GO:0006952 defense response	gi|474378388|gb|EMS64374.1| MLO-like protein 1	-	GO:0048767 GO:0006952 GO:0009607 GO:0005886 GO:0008219 GO:0016021 GO:0005516	0	0	0	774.694	1057.97	710.233
Traes_6DL_02FCC90F1.1	423.232	14.7036	2.735	5.37602	7.61e-08	3.95823e-06	Traes_6DL_02FCC90F1			6D	166058947	166059992	GO:0008234 cysteine-type peptidase activity GO:0006508 proteolysis	gi|475616594|gb|EMT29822.1| Vignain	-	GO:0009817 GO:0016023 GO:0007568 GO:0010282 GO:0006508 GO:0009723 GO:0008234	0	0	0	1242.52	332.266	964.601
Traes_2DL_358510791.1	419.887	14.6921	2.7465	5.34931	8.83e-08	4.50442e-06	Traes_2DL_358510791			2D	130467922	130468626	GO:0005975 carbohydrate metabolic process GO:0004553 hydrolase activity, hydrolyzing O-glycosyl compounds	gi|475618105|gb|EMT30347.1| Acidic endochitinase	3.2.1.14	GO:0005975 GO:0004568 GO:0016023 GO:0003796 GO:0006032 GO:0016998	0	0	0	1397.84	336.436	785.047
Traes_3AL_AB0FDFC8D.1	412.957	14.6683	2.6498	5.53553	3.1e-08	1.76172e-06	Traes_3AL_AB0FDFC8D			IWGSC_CSS_3AL_scaff_4289424	3	643	GO:0005975 carbohydrate metabolic process GO:0004553 hydrolase activity, hydrolyzing O-glycosyl compounds	gi|474099650|gb|EMS55186.1| Acidic endochitinase	3.2.1.14	GO:0009642 GO:0005618 GO:0003796 GO:0006032 GO:0009651 GO:0009409 GO:0009611 GO:0016023 GO:0042631 GO:0005576 GO:0004568 GO:0005773 GO:0000272 GO:0016998	0	0	0	622.203	671.482	1184.05
Traes_4DS_D7894C5BF.1	412.676	14.6679	2.647	5.5413	3e-08	1.70921e-06	Traes_4DS_D7894C5BF			IWGSC_CSS_4DS_scaff_2281482	17852	18484	GO:0005576 extracellular region GO:0030145 manganese ion binding GO:0045735 nutrient reservoir activity	gi|475478974|gb|EMT02764.1| hypothetical protein F775_43699	-	GO:0005576 GO:0004784 GO:0045735 GO:0030145 GO:0055114 GO:0006801	0	0	0	1066.5	646.458	763.102
Traes_1BS_9AB9B23D8.1	407.937	14.6508	2.6511	5.52628	3.27e-08	1.85386e-06	Traes_1BS_9AB9B23D8			IWGSC_CSS_1BS_scaff_3445427	8835	9623	GO:0005576 extracellular region GO:0030145 manganese ion binding GO:0045735 nutrient reservoir activity	gi|475562548|gb|EMT14063.1| Putative germin-like protein 2-1	-	GO:0005576 GO:0016023 GO:0009651 GO:0005618 GO:0045735 GO:0030145 GO:0031012	0	0	0	1190.75	706.238	550.63
Traes_5DL_665F0E103.1	406.872	14.6479	2.6552	5.51658	3.46e-08	1.94511e-06	Traes_5DL_665F0E103			IWGSC_CSS_5DL_scaff_4499074	5652	7808	GO:0008270 zinc ion binding GO:0006730 one-carbon metabolic process GO:0004089 carbonate dehydratase activity	gi|475561890|gb|EMT13869.1| Bifunctional monodehydroascorbate reductase and carbonic anhydrase nectarin-3	4.2.1.1	GO:0005388 GO:0004089 GO:0005516 GO:0008270 GO:0006882 GO:0006730 GO:0016023 GO:0009555 GO:0006816 GO:0009570 GO:0009624 GO:0005886 GO:0016529 GO:0006807	0	0	0	974.251	390.655	1076.32
Traes_1AS_4353AC9B9.1	403.375	14.6323	2.649	5.52374	3.32e-08	1.87407e-06	Traes_1AS_4353AC9B9		elongation factor Tu C-terminal domain-containing protein [Source:Projected from Arabidopsis thaliana (AT1G35550) TAIR;Acc:AT1G35550]	IWGSC_CSS_1AS_scaff_2149637	199	483	GO:0005525 GTP binding	gi|6319594|ref|NP_009676.1| Tef2p	-	GO:0003746 GO:0003924 GO:0005525 GO:0005840 GO:0006448	0	0	0	726.688	1108.02	585.544
TRAES3BF104200060CFD_t1	392.603	14.596	2.6474	5.51323	3.52e-08	1.97897e-06	TRAES3BF104200060CFD_g			3B	568291952	568292845	GO:0005975 carbohydrate metabolic process GO:0004553 hydrolase activity, hydrolyzing O-glycosyl compounds	gi|474099650|gb|EMS55186.1| Acidic endochitinase	3.2.1.14	GO:0004568 GO:0006032 GO:0016023 GO:0005618 GO:0005576 GO:0000272 GO:0016998	0	0	0	772.812	585.288	997.519
Traes_6AS_0ED73A4BB.1	381.755	14.5549	2.6447	5.50332	3.73e-08	2.07336e-06	Traes_6AS_0ED73A4BB			6A	16035879	16036091	GO:0004867 serine-type endopeptidase inhibitor activity GO:0009611 response to wounding	gi|475563779|gb|EMT14367.1| Subtilisin inhibitor 1	-	GO:0004867 GO:0009611	0	0	0	870.708	714.58	705.246
Traes_6DS_87F828E97.1	372.118	14.5169	2.6497	5.47881	4.28e-08	2.35306e-06	Traes_6DS_87F828E97			6D	108023041	108023601	GO:0008234 cysteine-type peptidase activity GO:0006508 proteolysis	gi|475554760|gb|EMT12294.1| Vignain	-	GO:0009817 GO:0016023 GO:0007568 GO:0032440 GO:0010282 GO:0006508 GO:0009723 GO:0008234 GO:0055114	0	0	0	485.714	806.335	940.66
Traes_4BS_DBF41219E.1	370.635	14.5109	2.6486	5.47866	4.29e-08	2.35306e-06	Traes_4BS_DBF41219E			4B	16265050	16265391	GO:0008234 cysteine-type peptidase activity GO:0006508 proteolysis	gi|475531063|gb|EMT08022.1| Vignain	-	GO:0009817 GO:0016023 GO:0007568 GO:0032440 GO:0010282 GO:0006508 GO:0009723 GO:0008234 GO:0055114	0	0	0	504.54	849.432	869.836
Traes_3B_F86EE5128.1	358.712	14.4661	2.6492	5.46066	4.74e-08	2.58895e-06	Traes_3B_F86EE5128			IWGSC_CSS_3B_scaff_10579973	16563	17146		NA	NA	NA	0	0	0	815.171	478.24	858.864
Traes_6AL_21EC49E34.1	357.219	14.4589	2.7294	5.29741	1.17458e-07	5.80086e-06	Traes_6AL_21EC49E34			6A	197638471	197639251	GO:0008234 cysteine-type peptidase activity GO:0006508 proteolysis	gi|475503725|gb|EMT04560.1| Vignain	-	GO:0009817 GO:0016023 GO:0007568 GO:0010282 GO:0006508 GO:0009723 GO:0008234	0	0	0	1251.94	397.607	493.772
Traes_3AL_978349981.1	352.489	14.4411	2.6569	5.43528	5.47e-08	2.95529e-06	Traes_3AL_978349981			IWGSC_CSS_3AL_scaff_4447188	1070	1858	GO:0072488 ammonium transmembrane transport GO:0016020 membrane GO:0016021 integral component of membrane GO:0008519 ammonium transmembrane transporter activity GO:0015696 ammonium transport	gi|475614292|gb|EMT29028.1| Ammonium transporter 3 member 1	-	GO:0009750 GO:0031348 GO:0009749 GO:0009595 GO:0009744 GO:0006995 GO:0009867 GO:0009697 GO:0006862 GO:0009862 GO:0015695 GO:0010363 GO:0010310 GO:0010200 GO:0015802 GO:0043900 GO:0006612 GO:0050832 GO:0042742 GO:0016021 GO:0043069 GO:0043090 GO:0000165 GO	0	0	0	1062.73	348.948	703.251
Traes_5DL_ACF5B668F.1	342.757	14.3997	2.6462	5.44172	5.28e-08	2.86263e-06	Traes_5DL_ACF5B668F			IWGSC_CSS_5DL_scaff_4607449	2870	4145	GO:0004185 serine-type carboxypeptidase activity GO:0006508 proteolysis	gi|475566340|gb|EMT15010.1| Serine carboxypeptidase II-3	-	GO:0016023 GO:0004185 GO:0006508	0	0	0	645.736	590.849	819.96
Traes_4BS_2DD7BF47A.1	340.986	14.3927	2.6478	5.43574	5.46e-08	2.95026e-06	Traes_4BS_2DD7BF47A			4B	12915456	12916621	GO:0008234 cysteine-type peptidase activity GO:0006508 proteolysis	gi|310656789|gb|ADP02218.1| Peptidase_C1 domain-containing protein	-	GO:0009817 GO:0016023 GO:0007568 GO:0010282 GO:0006508 GO:0009723 GO:0008234	0	0	0	672.092	519.947	853.876
Traes_5AL_F7F4993E8.1	338.65	14.382	2.6455	5.43644	5.44e-08	2.94122e-06	Traes_5AL_F7F4993E8			5A	87781676	87783763	GO:0008270 zinc ion binding GO:0006730 one-carbon metabolic process GO:0004089 carbonate dehydratase activity	gi|475561890|gb|EMT13869.1| Bifunctional monodehydroascorbate reductase and carbonic anhydrase nectarin-3	4.2.1.1	GO:0005388 GO:0004089 GO:0005516 GO:0008270 GO:0006882 GO:0006730 GO:0016023 GO:0009555 GO:0006816 GO:0009570 GO:0009624 GO:0005886 GO:0016529 GO:0006807	0	0	0	631.616	624.215	776.07
Traes_7AS_40A7E18A6.1	326.199	14.3287	2.6492	5.40864	6.35e-08	3.37859e-06	Traes_7AS_40A7E18A6			7A	28859481	28859702	GO:0004867 serine-type endopeptidase inhibitor activity GO:0009611 response to wounding	gi|475432169|gb|EMT01219.1| Subtilisin inhibitor 1	-	GO:0004867 GO:0009611	0	0	0	603.377	487.972	865.846
TRAES3BF104200070CFD_t1	324.042	14.3197	2.6544	5.39474	6.86e-08	3.60524e-06	TRAES3BF104200070CFD_g			3B	568299580	568300473	GO:0005975 carbohydrate metabolic process GO:0004553 hydrolase activity, hydrolyzing O-glycosyl compounds	gi|474099650|gb|EMS55186.1| Acidic endochitinase	3.2.1.14	GO:0009642 GO:0005618 GO:0003796 GO:0006032 GO:0009651 GO:0009409 GO:0009611 GO:0016023 GO:0042631 GO:0005576 GO:0004568 GO:0000272 GO:0016998	0	0	0	777.518	344.778	821.955
Traes_5BL_EE6DFB02B.1	320.044	14.3008	2.6456	5.40559	6.46e-08	3.43369e-06	Traes_5BL_EE6DFB02B			5B	179977263	179979027	GO:0016491 oxidoreductase activity GO:0008152 metabolic process	gi|475613418|gb|EMT28766.1| Retinol dehydrogenase 12	-	GO:0016630 GO:0009860 GO:0000166 GO:0055114 GO:0015995 GO:0019685	0	0	0	681.505	564.435	674.323
Traes_2BL_B9145D951.2	317.375	14.2873	2.6469	5.3978	6.75e-08	3.56822e-06	Traes_2BL_B9145D951			IWGSC_CSS_2BL_scaff_7942102	1351	4999	GO:0006811 ion transport GO:0005515 protein binding GO:0016020 membrane GO:0016021 integral component of membrane GO:0055085 transmembrane transport GO:0005216 ion channel activity GO:0005249 voltage-gated potassium channel activity GO:0006813 potassium i	gi|475470284|gb|EMT02357.1| Potassium channel AKT1	-	GO:0009536 GO:0090333 GO:0009414 GO:0007155 GO:0045010 GO:0010106 GO:0009651 GO:0015706 GO:0006826 GO:0048767 GO:0010090 GO:0030551 GO:0034765 GO:0042802 GO:0045595 GO:0010014 GO:0010167 GO:0005242 GO:0010107 GO:0009860 GO:0071555 GO:0005739 GO:0008076	0	0	0	506.422	682.604	715.221
Traes_5DS_2706C989B.2	306.969	14.2394	2.6461	5.38129	7.4e-08	3.85367e-06	Traes_5DS_2706C989B			IWGSC_CSS_5DS_scaff_2046763	11	954	GO:0008234 cysteine-type peptidase activity GO:0006508 proteolysis	gi|475531063|gb|EMT08022.1| Vignain	-	GO:0009817 GO:0016023 GO:0007568 GO:0010282 GO:0006508 GO:0009723 GO:0008234	0	0	0	529.014	646.458	666.343
Traes_3AL_D29B1A1CF.1	305.987	14.2371	2.6565	5.35929	8.36e-08	4.31464e-06	Traes_3AL_D29B1A1CF			3A	156966319	156966853	GO:0005975 carbohydrate metabolic process GO:0004553 hydrolase activity, hydrolyzing O-glycosyl compounds	gi|474099650|gb|EMS55186.1| Acidic endochitinase	-	GO:0009642 GO:0003796 GO:0006032 GO:0009651 GO:0009409 GO:0009611 GO:0005615 GO:0016023 GO:0042631 GO:0004568 GO:0000272 GO:0016998	0	0	0	777.518	300.29	758.114
Traes_2BL_21BE8DF23.1	290.409	14.1614	2.6534	5.33698	9.45e-08	4.79058e-06	Traes_2BL_21BE8DF23			2B	300554388	300555282	GO:0005975 carbohydrate metabolic process GO:0004553 hydrolase activity, hydrolyzing O-glycosyl compounds	gi|475618105|gb|EMT30347.1| Acidic endochitinase	3.2.1.14	GO:0005975 GO:0004568 GO:0016023 GO:0003796 GO:0006032 GO:0016998	0	0	0	861.295	407.338	473.821
TRAES3BF118900020CFD_t1	280.077	14.1069	2.6479	5.32754	9.96e-08	5.03035e-06	TRAES3BF118900020CFD_g			3B	743403198	743404379	GO:0004190 aspartic-type endopeptidase activity GO:0006508 proteolysis	gi|475585256|gb|EMT20017.1| Aspartic proteinase nepenthesin-1	-	GO:0005576 GO:0016023 GO:0005739 GO:0006508 GO:0004190	0	0	0	441.472	600.581	638.412
Traes_6BL_E5D5A61DA.1	279.344	14.1055	2.6563	5.31023	1.09486e-07	5.45821e-06	Traes_6BL_E5D5A61DA			6B	186447298	186448410	GO:0008234 cysteine-type peptidase activity GO:0006508 proteolysis	gi|475588237|gb|EMT20796.1| Vignain	-	GO:0009817 GO:0016023 GO:0007568 GO:0032440 GO:0010282 GO:0006508 GO:0009723 GO:0008234 GO:0055114	0	0	0	877.297	362.851	435.916
Traes_4AL_F85A4543B.1	272.706	14.071	2.6529	5.30391	1.13348e-07	5.61862e-06	Traes_4AL_F85A4543B			4A	172231944	172232582	GO:0005576 extracellular region GO:0030145 manganese ion binding GO:0045735 nutrient reservoir activity	gi|475478974|gb|EMT02764.1| hypothetical protein F775_43699	-	GO:0005576 GO:0004784 GO:0045735 GO:0030145 GO:0055114 GO:0006801	0	0	0	759.634	355.9	520.705
Traes_6BL_88178E224.1	262.064	14.0138	2.6592	5.26992	1.36483e-07	6.67171e-06	Traes_6BL_88178E224			6B	181295875	181296988	GO:0008234 cysteine-type peptidase activity GO:0006508 proteolysis	gi|475588237|gb|EMT20796.1| Vignain	-	GO:0009817 GO:0016023 GO:0007568 GO:0010282 GO:0006508 GO:0009723 GO:0008234	0	0	0	711.627	243.291	617.464
Traes_1BS_1BDD19F27.1	257.627	13.9887	2.6493	5.28014	1.29088e-07	6.33169e-06	Traes_1BS_1BDD19F27			1B	13806458	13807921	GO:0016758 transferase activity, transferring hexosyl groups GO:0008152 metabolic process	gi|475583304|gb|EMT19414.1| Cytokinin-O-glucosyltransferase 2	-	GO:0047213 GO:0009813	0	0	0	605.259	387.875	552.625
Traes_5DL_F84BF5205.1	257.345	13.987	2.649	5.28011	1.29106e-07	6.33169e-06	Traes_5DL_F84BF5205			5D	108413254	108415126	GO:0016491 oxidoreductase activity GO:0008152 metabolic process	gi|475613418|gb|EMT28766.1| Retinol dehydrogenase 12	-	GO:0016630 GO:0009860 GO:0000166 GO:0055114 GO:0015995 GO:0019685	0	0	0	593.022	393.436	557.613
Traes_3B_883F4884D.1	253.159	13.9606	2.6523	5.26365	1.41221e-07	6.87265e-06	Traes_3B_883F4884D			IWGSC_CSS_3B_scaff_10762002	98	503		NA	NA	NA	0	0	0	326.633	597.8	594.521
Traes_6BS_C0509A59B.1	252.679	13.9577	2.6603	5.24668	1.54864e-07	7.47916e-06	Traes_6BS_C0509A59B			6B	78922097	78922312	GO:0008234 cysteine-type peptidase activity GO:0006508 proteolysis	gi|475625786|gb|EMT33085.1| Vignain	-	GO:0009817 GO:0016023 GO:0007568 GO:0032440 GO:0010282 GO:0006508 GO:0009723 GO:0008234 GO:0055114	0	0	0	226.855	654.8	634.422
Traes_6BS_4C25B3407.1	249.588	13.9429	2.6542	5.25314	1.49526e-07	7.2324e-06	Traes_6BS_4C25B3407			6B	123106126	123106818	GO:0008234 cysteine-type peptidase activity GO:0006508 proteolysis	gi|475554760|gb|EMT12294.1| Vignain	-	GO:0055114 GO:0008234 GO:0010282 GO:0006508 GO:0016023 GO:0010150 GO:0032440 GO:0009817 GO:0009723	0	0	0	451.827	329.485	716.218
Traes_7AS_B4DF76509.1	248.797	13.9373	2.6582	5.24304	1.57949e-07	7.60263e-06	Traes_7AS_B4DF76509			IWGSC_CSS_7AS_scaff_4250762	1058	1639	GO:0005975 carbohydrate metabolic process GO:0004553 hydrolase activity, hydrolyzing O-glycosyl compounds	gi|474048825|gb|EMS53564.1| Acidic endochitinase	-	GO:0009642 GO:0003796 GO:0006032 GO:0009651 GO:0009409 GO:0009611 GO:0016023 GO:0042631 GO:0004568 GO:0005773 GO:0050832 GO:0000272 GO:0016998	0	0	0	305.924	394.826	792.03
Traes_6DL_DBCA4E7D8.1	246.406	13.9239	2.6479	5.25843	1.45292e-07	7.04405e-06	Traes_6DL_DBCA4E7D8			6D	113898262	113902973	GO:0055085 transmembrane transport	gi|357137118|ref|XP_003570148.1| PREDICTED: oligopeptide transporter 4-like isoform 1	-	GO:0080167 GO:0015198 GO:0006857 GO:0005886 GO:0055085	0	0	0	517.718	417.07	543.648
Traes_6DL_3C5DF323B.2	246.195	13.9237	2.6611	5.2323	1.67415e-07	7.99992e-06	Traes_6DL_3C5DF323B			IWGSC_CSS_6DL_scaff_3242337	1	1107	GO:0008234 cysteine-type peptidase activity GO:0006508 proteolysis	gi|475616595|gb|EMT29823.1| Vignain	-	GO:0009817 GO:0016023 GO:0007568 GO:0032440 GO:0010282 GO:0006508 GO:0009723 GO:0008234 GO:0055114	0	0	0	785.99	243.291	447.886
Traes_4AL_5BE50F62D.1	240.41	13.8871	2.6478	5.24474	1.56501e-07	7.54911e-06	Traes_4AL_5BE50F62D			4A	170951675	170952467	GO:0005576 extracellular region GO:0030145 manganese ion binding GO:0045735 nutrient reservoir activity	gi|475617136|gb|EMT30014.1| Germin-like protein 9-1	-	GO:0048046 GO:0004784 GO:0045735 GO:0030145 GO:0055114 GO:0016298 GO:0006801 GO:0016042	0	0	0	526.19	496.313	419.955
Traes_2DS_988925F1A.1	238.725	13.8793	2.6546	5.2283	1.7108e-07	8.1689e-06	Traes_2DS_988925F1A			2D	5764566	5766249	GO:0016021 integral component of membrane GO:0055085 transmembrane transport GO:0022857 transmembrane transporter activity	gi|475598884|gb|EMT24066.1| Putative inorganic phosphate transporter 1-4	-	GO:0005773 GO:0005886 GO:0016036 GO:0055085 GO:0005315 GO:0009737 GO:0016021 GO:0006817 GO:0005634 GO:0015293	0	0	0	594.905	280.827	556.615
Traes_6BS_5E46BB965.1	238.281	13.8753	2.6622	5.21198	1.86836e-07	8.82152e-06	Traes_6BS_5E46BB965			IWGSC_CSS_6BS_scaff_3039131	2	436		gi|475585426|gb|EMT20057.1| hypothetical protein F775_12209	-	GO:0008270	0	0	0	281.45	332.266	815.97
Traes_6BL_B1634295C.1	225.625	13.7969	2.6529	5.20067	1.98574e-07	9.32711e-06	Traes_6BL_B1634295C			IWGSC_CSS_6BL_scaff_4281028	1	1168	GO:0016788 hydrolase activity, acting on ester bonds	gi|475558454|gb|EMT13101.1| GDSL esterase/lipase	-	GO:0004091 GO:0016298 GO:0016023 GO:0015824 GO:0016042	0	0	0	624.086	379.534	350.129
Traes_2AL_825EB4CA9.1	224.354	13.7897	2.6607	5.18267	2.18736e-07	1.0176e-05	Traes_2AL_825EB4CA9			IWGSC_CSS_2AL_scaff_6322976	772	1244	GO:0005975 carbohydrate metabolic process GO:0004553 hydrolase activity, hydrolyzing O-glycosyl compounds	gi|475618105|gb|EMT30347.1| Acidic endochitinase	-	GO:0005975 GO:0016023 GO:0003796	0	0	0	724.805	250.242	371.077
Traes_2DL_8C75DE090.1	220.375	13.7635	2.6588	5.17659	2.25973e-07	1.0482e-05	Traes_2DL_8C75DE090			2D	115144960	115146892	GO:0006535 cysteine biosynthetic process from serine GO:0004124 cysteine synthase activity GO:0016740 transferase activity	gi|357163447|ref|XP_003579734.1| PREDICTED: cysteine synthase-like	2.5.1.47	GO:0050461 GO:0005777 GO:0005739 GO:0060151 GO:0016461 GO:0050234 GO:0005524 GO:0010089 GO:0003774 GO:0003779 GO:0007568 GO:0051646 GO:0051645 GO:0047458 GO:0010043 GO:0006535 GO:0009507 GO:0046686 GO:0030048 GO:0044036 GO:0004124 GO:0009624 GO:0005634 GO	0	0	0	700.331	294.729	327.186
Traes_6AL_E227F8931.1	216.31	13.7333	2.6535	5.17547	2.27343e-07	1.05378e-05	Traes_6AL_E227F8931			6A	197642248	197642661	GO:0008234 cysteine-type peptidase activity GO:0006508 proteolysis	gi|475616594|gb|EMT29822.1| Vignain	-	GO:0009817 GO:0016023 GO:0007568 GO:0010282 GO:0006508 GO:0009723 GO:0008234	0	0	0	282.392	529.679	485.792
Traes_4BS_901F82546.1	211.136	13.7021	2.6536	5.16361	2.42231e-07	1.11544e-05	Traes_4BS_901F82546			4B	13883073	13884247	GO:0008234 cysteine-type peptidase activity GO:0006508 proteolysis	gi|310656789|gb|ADP02218.1| Peptidase_C1 domain-containing protein	-	GO:0009817 GO:0016023 GO:0007568 GO:0010282 GO:0006508 GO:0009723 GO:0008234	0	0	0	546.898	284.998	434.918
Traes_1DS_B8548D85F.1	211.3	13.7003	2.6488	5.17221	2.31347e-07	1.06999e-05	Traes_1DS_B8548D85F			1D	9725650	9726531	GO:0005576 extracellular region GO:0030145 manganese ion binding GO:0045735 nutrient reservoir activity	gi|475547014|gb|EMT10792.1| Putative germin-like protein 2-1	-	GO:0045735 GO:0030145 GO:0016023 GO:0031012 GO:0005618 GO:0004784 GO:0005576 GO:0009651 GO:0055114 GO:0006801	0	0	0	430.177	461.557	376.065
Traes_6AS_7D0C025A1.1	210.253	13.695	2.6505	5.16685	2.38075e-07	1.0987e-05	Traes_6AS_7D0C025A1			6A	10405864	10408807	GO:0004185 serine-type carboxypeptidase activity GO:0006508 proteolysis	gi|357138910|ref|XP_003571029.1| PREDICTED: serine carboxypeptidase-like 51-like	-	GO:0004185 GO:0009627 GO:0034976 GO:0016023 GO:0006508	0	0	0	393.466	350.339	517.712
Traes_1DS_15F135442.1	207.663	13.6754	2.6531	5.15449	2.54321e-07	1.16688e-05	Traes_1DS_15F135442			1D	11759901	11760677	GO:0005576 extracellular region GO:0030145 manganese ion binding GO:0045735 nutrient reservoir activity	gi|475562548|gb|EMT14063.1| Putative germin-like protein 2-1	-	GO:0045735 GO:0030145 GO:0016023 GO:0031012 GO:0005618 GO:0004784 GO:0005576 GO:0009651 GO:0055114 GO:0006801	0	0	0	497.951	465.728	282.298
Traes_7BL_0E8D2DEC6.1	202.348	13.6363	2.6539	5.13824	2.77319e-07	1.26144e-05	Traes_7BL_0E8D2DEC6			7B	214561028	214561784	GO:0005576 extracellular region GO:0030145 manganese ion binding GO:0045735 nutrient reservoir activity	gi|475583795|gb|EMT19574.1| Putative germin-like protein 2-2	-	GO:0045735 GO:0030145 GO:0016023 GO:0031012 GO:0005618 GO:0004784 GO:0048046 GO:0009651 GO:0055114 GO:0006801	0	0	0	360.52	553.313	300.253
Traes_1AS_573A6B657.1	201.766	13.6348	2.8089	4.85416	1.20899e-06	4.59795e-05	Traes_1AS_573A6B657			1A	10744769	10745605	GO:0005576 extracellular region GO:0030145 manganese ion binding GO:0045735 nutrient reservoir activity	gi|474043613|gb|EMS53399.1| Putative germin-like protein 2-1	-	GO:0045735 GO:0030145 GO:0016023 GO:0031012 GO:0005618 GO:0004784 GO:0005576 GO:0009651 GO:0055114 GO:0006801	0	0	0	826.466	201.584	182.546
Traes_6DL_65D201D4A.1	198.086	13.6093	2.6506	5.13438	2.83083e-07	1.28305e-05	Traes_6DL_65D201D4A			6D	99874653	99876113	GO:0016788 hydrolase activity, acting on ester bonds	gi|475558454|gb|EMT13101.1| GDSL esterase/lipase	-	GO:0004091 GO:0016298 GO:0016023 GO:0015824 GO:0016042	0	0	0	418.881	319.754	449.881
Traes_5DL_933F30593.1	193.706	13.5768	2.6583	5.10741	3.26601e-07	1.45625e-05	Traes_5DL_933F30593			IWGSC_CSS_5DL_scaff_4535450	38	628		gi|475598018|gb|EMT23801.1| Putative ripening-related protein 4	-	GO:0005576 GO:0016023 GO:0005739	0	0	0	287.098	283.607	591.529
Traes_1AS_D2C505C72.1	192.844	13.5685	2.6502	5.11987	3.05754e-07	1.37596e-05	Traes_1AS_D2C505C72			1A	9658929	9659705	GO:0005576 extracellular region GO:0030145 manganese ion binding GO:0045735 nutrient reservoir activity	gi|474043613|gb|EMS53399.1| Putative germin-like protein 2-1	-	GO:0045735 GO:0030145 GO:0016023 GO:0031012 GO:0005618 GO:0004784 GO:0005576 GO:0009651 GO:0055114 GO:0006801	0	0	0	406.644	421.241	329.181
Traes_5BL_E48CF8316.1	189.341	13.5437	2.6501	5.11058	3.21173e-07	1.43718e-05	Traes_5BL_E48CF8316			IWGSC_CSS_5BL_scaff_10823396	1120	1785	GO:0005576 extracellular region GO:0030145 manganese ion binding GO:0045735 nutrient reservoir activity	gi|474297398|gb|EMS61514.1| Germin-like protein 9-3	-	GO:0005576 GO:0004784 GO:0045735 GO:0030145 GO:0055114 GO:0006801	0	0	0	387.818	332.266	415.965
Traes_7DS_08FB21FDA.1	189.336	13.5416	2.661	5.0889	3.60145e-07	1.58361e-05	Traes_7DS_08FB21FDA			7D	10560995	10561309		gi|475577869|gb|EMT17947.1| hypothetical protein F775_14069	-	GO:0016023	0	0	0	190.144	435.143	510.73
Traes_3AL_59A3D474C.1	186.114	13.5167	2.6505	5.09973	3.40138e-07	1.50504e-05	Traes_3AL_59A3D474C			3A	126118918	126121369	GO:0046872 metal ion binding GO:0016787 hydrolase activity GO:0003993 acid phosphatase activity	gi|474022935|gb|EMS52947.1| putative inactive purple acid phosphatase 27	-	GO:0046872 GO:0003993 GO:0006771 GO:0019497	0	0	0	340.753	426.801	349.132
Traes_6BL_16133BA55.1	185.07	13.5104	2.8145	4.80033	1.58406e-06	5.82195e-05	Traes_6BL_16133BA55			6B	185142871	185143605	GO:0008234 cysteine-type peptidase activity GO:0006508 proteolysis	gi|475588237|gb|EMT20796.1| Vignain	-	GO:0009817 GO:0016023 GO:0007568 GO:0010282 GO:0006508 GO:0009723 GO:0008234	0	0	0	729.512	119.56	261.35
Traes_2DL_8B2F56924.1	182.982	13.4923	2.6551	5.08171	3.74049e-07	1.64247e-05	Traes_2DL_8B2F56924			2D	143618546	143620777	GO:0004252 serine-type endopeptidase activity GO:0006508 proteolysis	gi|475577496|gb|EMT17822.1| Subtilisin-like protease	-	GO:0042802 GO:0004252 GO:0016023 GO:0005618 GO:0032440 GO:0006508 GO:0043086 GO:0055114	0	0	0	241.916	417.07	438.908
TRAES3BF044200290CFD_t1	181.652	13.4852	2.6554	5.0785	3.80418e-07	1.66467e-05	TRAES3BF044200290CFD_g			3B	631083807	631086101	GO:0004252 serine-type endopeptidase activity GO:0006508 proteolysis	gi|357131371|ref|XP_003567312.1| PREDICTED: subtilisin-like protease-like	-	GO:0042802 GO:0004252 GO:0016023 GO:0005618 GO:0005576 GO:0006508 GO:0043086	0	0	0	422.646	236.34	430.928
Traes_4BS_4DA228A0D.4	180.306	13.4738	2.6526	5.07948	3.78461e-07	1.6584e-05	Traes_4BS_4DA228A0D			4B	2198881	2200417	GO:0005576 extracellular region GO:0030145 manganese ion binding GO:0045735 nutrient reservoir activity	gi|475478974|gb|EMT02764.1| hypothetical protein F775_43699	2.7.7.7	GO:0005576 GO:0004784 GO:0045735 GO:0030145 GO:0055114 GO:0006801	0	0	0	449.944	294.729	337.161
Traes_2AL_6B85982EB.1	173.897	13.4226	2.6586	5.04872	4.44777e-07	1.92109e-05	Traes_2AL_6B85982EB			2A	238105373	238107604	GO:0004252 serine-type endopeptidase activity GO:0006508 proteolysis	gi|475577496|gb|EMT17822.1| Subtilisin-like protease	-	GO:0042802 GO:0004252 GO:0016023 GO:0005618 GO:0032440 GO:0006508 GO:0043086 GO:0055114	0	0	0	459.357	202.974	381.052
Traes_5AL_F55532B1D.1	170.25	13.3899	2.9122	4.59788	4.26819e-06	0.000137631	Traes_5AL_F55532B1D			5A	72045556	72049598	GO:0016491 oxidoreductase activity GO:0008152 metabolic process	gi|326497639|dbj|BAK05909.1| predicted protein	-	GO:0031348 GO:0008752 GO:0006635 GO:0008270 GO:0009867 GO:0009697 GO:0006833 GO:0009862 GO:0000166 GO:0010363 GO:0010310 GO:0016045 GO:0010200 GO:0009651 GO:0015706 GO:0016747 GO:0043900 GO:0006612 GO:0050832 GO:0042742 GO:0006972 GO:0005777 GO:0005829 GO	0	0	0	716.333	59.78	245.39
Traes_5BL_46573BE8B.1	168.654	13.3751	2.6519	5.04369	4.56645e-07	1.95107e-05	Traes_5BL_46573BE8B			5B	221311390	221314581	GO:0016758 transferase activity, transferring hexosyl groups GO:0008152 metabolic process	gi|475376250|gb|EMT00595.1| Cytokinin-O-glucosyltransferase 2	-	GO:0047213 GO:0009813	0	0	0	286.157	358.68	367.087
Traes_3AS_132C76C68.1	167.892	13.3719	2.6626	5.02213	5.11004e-07	2.14713e-05	Traes_3AS_132C76C68			3A	11897903	11898109	GO:0004867 serine-type endopeptidase inhibitor activity GO:0009611 response to wounding	gi|474340271|gb|EMS62646.1| Subtilisin inhibitor 1	-	GO:0009611 GO:0010466 GO:0004867	0	0	0	390.642	166.828	449.881
Traes_5DL_0FE07B4F4.1	167.424	13.365	2.6521	5.03934	4.6715e-07	1.99083e-05	Traes_5DL_0FE07B4F4			5D	140143395	140144042	GO:0009055 electron carrier activity	gi|475604943|gb|EMT25889.1| Mavicyanin	-	GO:0005507 GO:0016023 GO:0009055	0	0	0	284.274	339.217	381.052
Traes_5DL_F86DF1028.2	166.464	13.3594	2.657	5.02793	4.9581e-07	2.0972e-05	Traes_5DL_F86DF1028			5D	94445439	94463111	GO:0008270 zinc ion binding GO:0016491 oxidoreductase activity GO:0055114 oxidation-reduction process GO:0008152 metabolic process	gi|326497639|dbj|BAK05909.1| predicted protein	-	GO:0031348 GO:0008752 GO:0006635 GO:0008270 GO:0009867 GO:0009697 GO:0006833 GO:0009862 GO:0000166 GO:0010363 GO:0010310 GO:0016045 GO:0010200 GO:0009651 GO:0015706 GO:0016747 GO:0043900 GO:0006612 GO:0050832 GO:0042742 GO:0006972 GO:0005777 GO:0005829 GO	0	0	0	430.177	215.486	353.122
Traes_3DL_4E3B33975.1	164.547	13.3401	2.654	5.02647	4.99597e-07	2.10899e-05	Traes_3DL_4E3B33975			3D	116985640	116988793	GO:0005524 ATP binding GO:0004672 protein kinase activity GO:0006468 protein phosphorylation	gi|474450014|gb|EMS68854.1| Carbon catabolite-derepressing protein kinase	2.7.11.1	GO:0007017 GO:0004713 GO:0005525 GO:0005737 GO:0005874 GO:0005975 GO:0051258 GO:0006468 GO:0004674 GO:0003924 GO:0005524 GO:0005200 GO:0009069	0	0	0	256.976	325.314	404.993
Traes_7DL_050DDCB5B.1	163.239	13.3282	2.6515	5.02669	4.99011e-07	2.10792e-05	Traes_7DL_050DDCB5B			7D	208420388	208421149	GO:0005576 extracellular region GO:0030145 manganese ion binding GO:0045735 nutrient reservoir activity	gi|475486508|gb|EMT03245.1| Putative germin-like protein 2-2	-	GO:0045735 GO:0030145 GO:0016023 GO:0031012 GO:0005618 GO:0004784 GO:0048046 GO:0009651 GO:0055114 GO:0006801	0	0	0	326.633	347.558	305.241
Traes_2BS_393EDF5DC.1	163.099	13.326	2.6639	5.00239	5.66238e-07	2.35424e-05	Traes_2BS_393EDF5DC			IWGSC_CSS_2BS_scaff_5213975	466	927		gi|475598018|gb|EMT23801.1| Putative ripening-related protein 4	-	GO:0005576 GO:0016023 GO:0005739	0	0	0	156.257	400.387	421.95
TRAES3BF168400150CFD_t1	160.771	13.3095	2.667	4.99049	6.02279e-07	2.47806e-05	TRAES3BF168400150CFD_g			3B	25247277	25247708		gi|44888775|gb|AAS48156.1| putative ripening related protein	-	GO:0016023	0	0	0	393.466	136.243	434.918
Traes_7DL_38242DA21.1	156.017	13.2642	2.658	4.99024	6.03051e-07	2.47963e-05	Traes_7DL_38242DA21			IWGSC_CSS_7DL_scaff_3374663	329	938	GO:0005515 protein binding	gi|475595843|gb|EMT23179.1| Putative LRR receptor-like serine/threonine-protein kinase RLK	2.7.11.1	GO:0006468 GO:0004674 GO:0005739 GO:0016021 GO:0009506 GO:0009741 GO:0007169 GO:0016023 GO:0009733 GO:0004713 GO:0005524 GO:0005794 GO:0005886 GO:0009069	0	0	0	233.444	262.754	439.906
Traes_1AS_07FD1E432.1	154.173	13.2445	2.6539	4.99056	6.02045e-07	2.47806e-05	Traes_1AS_07FD1E432			1A	17722508	17723074	GO:0005515 protein binding	gi|475615029|gb|EMT29302.1| Speckle-type POZ protein-like protein A	-	NA	0	0	0	256.976	369.802	298.258
TRAES3BF033900060CFD_t1	152.374	13.2281	2.6562	4.98016	6.3533e-07	2.59217e-05	TRAES3BF033900060CFD_g		endonuclease 2 [Source:Projected from Arabidopsis thaliana (AT1G68290) TAIR;Acc:AT1G68290]	3B	26142982	26144806	GO:0003676 nucleic acid binding GO:0004519 endonuclease activity GO:0006308 DNA catabolic process GO:0016788 hydrolase activity, acting on ester bonds	gi|475552606|gb|EMT11824.1| Nuclease S1	-	GO:0006308 GO:0003676 GO:0016023 GO:0000014 GO:0016891 GO:0043765 GO:0051252	0	0	0	215.559	347.558	351.127
Traes_2BS_FF485A9A6.1	151.986	13.2266	2.6553	4.98123	6.31799e-07	2.57943e-05	Traes_2BS_FF485A9A6			IWGSC_CSS_2BS_scaff_5155608	6	653	GO:0003824 catalytic activity GO:0030170 pyridoxal phosphate binding	gi|473861009|gb|EMS47533.1| Cystathionine gamma-synthase, chloroplastic	-	GO:0030170 GO:0016023 GO:0009086 GO:0016829 GO:0009507 GO:0005739	0	0	0	386.877	276.656	248.382
Traes_6BL_C6B813EE0.1	150.593	13.2129	2.9166	4.53032	5.88938e-06	0.00018419	Traes_6BL_C6B813EE0			6B	187002225	187002959	GO:0008234 cysteine-type peptidase activity GO:0006508 proteolysis	gi|475588237|gb|EMT20796.1| Vignain	-	GO:0009817 GO:0016023 GO:0007568 GO:0010282 GO:0006508 GO:0009723 GO:0008234	0	0	0	657.031	56.9995	189.529
Traes_4AL_044132AF3.2	150.101	13.2085	2.6595	4.96644	6.8194e-07	2.75397e-05	Traes_4AL_044132AF3			IWGSC_CSS_4AL_scaff_7130192	3935	4733		gi|475390055|gb|EMT00706.1| hypothetical protein F775_18630	-	GO:0016023 GO:0005773	0	0	0	217.442	250.242	432.923
TRAES3BF086500060CFD_t1	148.959	13.1987	2.6645	4.9536	7.28523e-07	2.92412e-05	TRAES3BF086500060CFD_g			3B	545858794	545859177		gi|475622422|gb|EMT31869.1| hypothetical protein F775_33279	-	GO:0016023 GO:0016998	0	0	0	479.124	207.145	207.484
Traes_7BL_3185B27FC.1	146.617	13.1748	2.6609	4.95129	7.37229e-07	2.95465e-05	Traes_7BL_3185B27FC			IWGSC_CSS_7BL_scaff_6649625	7073	7812	GO:0008234 cysteine-type peptidase activity GO:0006508 proteolysis	gi|475568473|gb|EMT15489.1| Thiol protease SEN102	-	GO:0009817 GO:0016023 GO:0007568 GO:0010282 GO:0006508 GO:0009723 GO:0008234	0	0	0	422.646	265.534	191.524
Traes_7AL_7DFBBEE55.1	146.053	13.1697	2.6548	4.96066	7.02529e-07	2.82591e-05	Traes_7AL_7DFBBEE55			IWGSC_CSS_7AL_scaff_4445282	4166	8335	GO:0005524 ATP binding GO:0016021 integral component of membrane GO:0055085 transmembrane transport GO:0006810 transport GO:0042626 ATPase activity, coupled to transmembrane movement of substances GO:0016887 ATPase activity	gi|475626308|gb|EMT33290.1| ABC transporter B family member 2	-	GO:0010048 GO:0010541 GO:0016021 GO:0043481 GO:0010329 GO:0010540 GO:0010315 GO:0008559 GO:0005886 GO:0015440 GO:0005524 GO:0048440 GO:0005739 GO:0006855 GO:0015833	0	0	0	353.931	246.071	276.313
Traes_5DL_BAB614FC7.1	144.625	13.1508	2.6654	4.93382	8.06384e-07	3.19943e-05	Traes_5DL_BAB614FC7			IWGSC_CSS_5DL_scaff_4567002	3765	4355		gi|475563725|gb|EMT14348.1| hypothetical protein F775_19872	-	GO:0005576 GO:0016023	0	0	0	158.139	446.265	263.345
TRAES3BF060400190CFD_t1	140.181	13.1111	2.6568	4.93485	8.02139e-07	3.19058e-05	TRAES3BF060400190CFD_g			3B	13425488	13429397	GO:0005737 cytoplasm GO:0003824 catalytic activity GO:0009058 biosynthetic process GO:0006559 L-phenylalanine catabolic process GO:0016841 ammonia-lyase activity	gi|475587418|gb|EMT20538.1| Phenylalanine ammonia-lyase	4.3.1.24	GO:0005737 GO:0045548 GO:0052883 GO:0009800 GO:0006559 GO:0006570 GO:0009821	0	0	0	302.159	205.754	333.171
TRAES3BF058900100CFD_t1	2520.24	13.1034	1.0383	12.6197	1.64e-36	1.85e-33	TRAES3BF058900100CFD_g			3B	429541224	429541634		gi|475617927|gb|EMT30285.1| hypothetical protein F775_19463	-	GO:0016021	1.76085	0	0	5912.34	3959.38	5247.95
Traes_2DS_78FE8AA4D.1	138.359	13.0903	2.6551	4.93033	8.20919e-07	3.25303e-05	Traes_2DS_78FE8AA4D			2D	10732654	10734172	GO:0008270 zinc ion binding GO:0016491 oxidoreductase activity GO:0055114 oxidation-reduction process	gi|475573268|gb|EMT16699.1| Putative NADP-dependent oxidoreductase P1	-	GO:0032440 GO:0005737 GO:0000166 GO:0055114 GO:0008270 GO:0006979	0	0	0	240.033	266.925	323.196
Traes_3DL_F36D3B968.2	136.497	13.0718	2.6547	4.92398	8.4803e-07	3.34373e-05	Traes_3DL_F36D3B968			3D	85191473	85193363	GO:0016787 hydrolase activity	gi|475594094|gb|EMT22598.1| Putative inactive purple acid phosphatase 27	-	GO:0046872 GO:0003993 GO:0006771 GO:0019497	0	0	0	288.981	237.73	292.273
Traes_5DL_076449FF9.1	136.15	13.0679	2.6545	4.92288	8.52797e-07	3.35812e-05	Traes_5DL_076449FF9			5D	143513033	143515288	GO:0016788 hydrolase activity, acting on ester bonds	gi|475604175|gb|EMT25664.1| GDSL esterase/lipase	-	GO:0004091 GO:0016298 GO:0016023 GO:0015824 GO:0016042	0	0	0	296.511	246.071	274.318
Traes_1DS_614749D68.1	132.135	13.0236	2.6701	4.87757	1.074e-06	4.13187e-05	Traes_1DS_614749D68			IWGSC_CSS_1DS_scaff_1884107	3484	4253	GO:0005576 extracellular region GO:0030145 manganese ion binding GO:0045735 nutrient reservoir activity	gi|475546921|gb|EMT10776.1| Putative germin-like protein 2-1	-	GO:0045735 GO:0030145 GO:0016023 GO:0031012 GO:0005618 GO:0004784 GO:0005576 GO:0009651 GO:0055114 GO:0006801	0	0	0	385.935	289.168	117.707
Traes_1BL_D5CF3DD53.1	129.386	12.9921	2.6662	4.87291	1.09965e-06	4.22026e-05	Traes_1BL_D5CF3DD53			1B	136962443	136962979		gi|475526456|gb|EMT07313.1| hypothetical protein F775_16824	-	GO:0005576 GO:0016023	0	0	0	133.665	297.51	345.141
Traes_3AL_8FB21718C.1	2327.36	12.9881	1.0471	12.4044	2.47e-35	2.53e-32	Traes_3AL_8FB21718C			3A	136954624	136955018		gi|474073113|gb|EMS54444.1| hypothetical protein TRIUR3_34483	-	GO:0016020 GO:0016023 GO:0016998	1.76085	0	0	6438.53	3222.56	4301.3
Traes_2BS_A083A46B0.1	128.233	12.983	2.6706	4.86142	1.16549e-06	4.45026e-05	Traes_2BS_A083A46B0			2B	48134654	48136072	GO:0016747 transferase activity, transferring acyl groups other than amino-acyl groups	gi|413954663|gb|AFW87312.1| hypothetical protein ZEAMMB73_251207	-	GO:0050638 GO:0010327 GO:0005739 GO:0016102 GO:0042967	0	0	0	222.148	129.292	417.96
Traes_2BS_ADADDD312.1	121.638	12.9061	2.6588	4.85405	1.20966e-06	4.59795e-05	Traes_2BS_ADADDD312			2B	72501898	72503042	GO:0004190 aspartic-type endopeptidase activity GO:0006508 proteolysis	gi|413921976|gb|AFW61908.1| hypothetical protein ZEAMMB73_608282	-	GO:0010413 GO:0016926 GO:0000041 GO:0010228 GO:0003677 GO:0006508 GO:0016023 GO:0045492 GO:0004190 GO:0050665	0	0	0	304.983	197.413	227.434
Traes_5BL_06774BCC2.1	117.467	12.855	2.6582	4.83605	1.32446e-06	4.98053e-05	Traes_5BL_06774BCC2			5B	246619218	246621139	GO:0016788 hydrolase activity, acting on ester bonds	gi|475604175|gb|EMT25664.1| GDSL esterase/lipase	-	GO:0004091 GO:0016298 GO:0016023 GO:0015824 GO:0016042	0	0	0	278.626	212.706	213.469
TRAES3BF118900010CFD_t1	117.062	12.8523	2.6695	4.81455	1.47535e-06	5.46041e-05	TRAES3BF118900010CFD_g			3B	743379908	743381014	GO:0004190 aspartic-type endopeptidase activity GO:0006508 proteolysis	gi|475585257|gb|EMT20018.1| Aspartic proteinase nepenthesin-1	-	GO:0016023 GO:0006508 GO:0004190	0	0	0	333.222	116.78	252.372
TRAES3BF104200050CFD_t1	116.64	12.8469	2.6663	4.81829	1.44793e-06	5.37149e-05	TRAES3BF104200050CFD_g			3B	568284760	568285653	GO:0005975 carbohydrate metabolic process GO:0004553 hydrolase activity, hydrolyzing O-glycosyl compounds	gi|474099650|gb|EMS55186.1| Acidic endochitinase	3.2.1.14	GO:0005975 GO:0004568 GO:0016023 GO:0003796 GO:0006032 GO:0016998	0	0	0	301.218	129.292	269.33
Traes_6DL_BE8F75353.1	116.309	12.8405	2.6633	4.82125	1.4266e-06	5.30168e-05	Traes_6DL_BE8F75353			IWGSC_CSS_6DL_scaff_3292767	6294	6632	GO:0008234 cysteine-type peptidase activity GO:0006508 proteolysis	gi|475588236|gb|EMT20795.1| Vignain	-	GO:0009817 GO:0016023 GO:0007568 GO:0010282 GO:0006508 GO:0009723 GO:0008234	0	0	0	172.259	197.413	328.184
Traes_6AL_A2BEC866B.2	114.523	12.8205	2.6669	4.80725	1.53021e-06	5.63712e-05	Traes_6AL_A2BEC866B			IWGSC_CSS_6AL_scaff_5831298	21	1546	GO:0016788 hydrolase activity, acting on ester bonds	gi|475558454|gb|EMT13101.1| GDSL esterase/lipase	-	GO:0004091 GO:0016298 GO:0016023 GO:0015824 GO:0016042	0	0	0	320.044	130.682	236.412
Traes_7AS_288376C87.1	109.413	12.7499	2.6663	4.78194	1.73612e-06	6.30406e-05	Traes_7AS_288376C87			7A	41794197	41796703		gi|474291023|gb|EMS61303.1| hypothetical protein TRIUR3_20949	-	GO:0016021	0	0	0	128.959	257.193	270.328
Traes_1AS_251E1B39F.1	105.846	12.7038	2.6591	4.77754	1.77451e-06	6.41523e-05	Traes_1AS_251E1B39F			1A	8880057	8881541	GO:0016758 transferase activity, transferring hexosyl groups GO:0008152 metabolic process	gi|475583304|gb|EMT19414.1| Cytokinin-O-glucosyltransferase 2	-	GO:0047213 GO:0009813	0	0	0	207.087	208.535	219.454
Traes_6DL_ADA0CCF8C.1	105.117	12.6963	2.6676	4.7595	1.94075e-06	6.93972e-05	Traes_6DL_ADA0CCF8C			IWGSC_CSS_6DL_scaff_3310382	1	744	GO:0008234 cysteine-type peptidase activity GO:0006508 proteolysis	gi|475616594|gb|EMT29822.1| Vignain	-	GO:0009817 GO:0016023 GO:0007568 GO:0032440 GO:0010282 GO:0006508 GO:0009723 GO:0008234 GO:0055114	0	0	0	206.146	129.292	295.266
Traes_5BL_6F9A8B375.1	102.587	12.6597	2.6605	4.75841	1.95124e-06	6.96544e-05	Traes_5BL_6F9A8B375			IWGSC_CSS_5BL_scaff_10919211	16876	18074		gi|475490478|gb|EMT03501.1| hypothetical protein F775_20686	-	GO:0003676 GO:0015074	0	0	0	212.735	179.34	223.444
Traes_2BL_93405E4E7.1	102.675	12.6575	2.6744	4.73278	2.21467e-06	7.76821e-05	Traes_2BL_93405E4E7			2B	309316301	309318680	GO:0005524 ATP binding GO:0004672 protein kinase activity GO:0006468 protein phosphorylation	gi|469637564|gb|AGH68277.1| RPK	2.7.11.1	GO:0004715 GO:0016023 GO:0006468 GO:0005524 GO:0004674 GO:0009069	0	0	0	93.1892	272.486	250.377
Traes_6BL_F0E86588B.1	101.933	12.6503	2.6604	4.75508	1.98369e-06	7.05344e-05	Traes_6BL_F0E86588B			IWGSC_CSS_6BL_scaff_4252465	139	1254	GO:0008234 cysteine-type peptidase activity GO:0006508 proteolysis	gi|475588237|gb|EMT20796.1| Vignain	-	GO:0009817 GO:0016023 GO:0007568 GO:0010282 GO:0006508 GO:0009723 GO:0008234	0	0	0	221.207	184.901	205.489
TRAES3BF085800090CFD_t1	98.7768	12.6059	2.6644	4.73129	2.23095e-06	7.81857e-05	TRAES3BF085800090CFD_g			v443_0858	693996	695186	GO:0004190 aspartic-type endopeptidase activity GO:0006508 proteolysis	gi|474150144|gb|EMS56884.1| Aspartic proteinase nepenthesin-1	-	GO:0003677 GO:0016023 GO:0004190 GO:0006508	0	0	0	190.144	150.145	252.372
Traes_7DS_E6ACF1878.1	98.6767	12.6007	2.6714	4.7168	2.39581e-06	8.3364e-05	Traes_7DS_E6ACF1878			IWGSC_CSS_7DS_scaff_3951821	1652	2113	GO:0004867 serine-type endopeptidase inhibitor activity GO:0009611 response to wounding	gi|474196191|gb|EMS58383.1| Subtilisin inhibitor 1	-	GO:0004867 GO:0009611	0	0	0	228.737	258.583	104.739
Traes_3DS_F33EA34B2.1	98.024	12.5914	2.6652	4.72444	2.30753e-06	8.06018e-05	Traes_3DS_F33EA34B2			IWGSC_CSS_3DS_scaff_2561070	40	941	GO:0003676 nucleic acid binding GO:0004519 endonuclease activity GO:0006308 DNA catabolic process GO:0016788 hydrolase activity, acting on ester bonds	gi|475552606|gb|EMT11824.1| Nuclease S1	-	GO:0004519 GO:0006308 GO:0003676 GO:0016023	0	0	0	136.489	225.218	226.437
Traes_5BL_16E2C48B8.1	97.4276	12.5871	2.6699	4.71437	2.42465e-06	8.42285e-05	Traes_5BL_16E2C48B8			5B	237765176	237765869	GO:0009055 electron carrier activity	gi|475553959|gb|EMT12126.1| Mavicyanin	-	GO:0031225 GO:0005507 GO:0009055 GO:0005886	0	0	0	284.274	123.731	176.561
Traes_3AL_B9D4512B4.1	93.7625	12.5264	2.6792	4.67545	2.93305e-06	9.93458e-05	Traes_3AL_B9D4512B4			IWGSC_CSS_3AL_scaff_3783727	463	867	GO:0005975 carbohydrate metabolic process	gi|474099650|gb|EMS55186.1| Acidic endochitinase	-	GO:0004568 GO:0005773 GO:0006032 GO:0016023 GO:0005618 GO:0003796 GO:0005576 GO:0000272 GO:0016998	0	0	0	78.1284	253.022	231.424
Traes_2BL_135C46DE5.1	91.9413	12.5033	2.6674	4.68746	2.76615e-06	9.42319e-05	Traes_2BL_135C46DE5			2B	299153740	299157381	GO:0000287 magnesium ion binding GO:0016829 lyase activity GO:0008152 metabolic process GO:0010333 terpene synthase activity	gi|475574363|gb|EMT16969.1| Ent-kaur-16-ene synthase, chloroplastic	-	GO:0051501 GO:0009899 GO:0006952 GO:0034279 GO:0034277 GO:0000287 GO:0009570 GO:0009686 GO:0005739	0	0	0	224.031	125.121	202.496
Traes_7BL_5BE94CD3E.1	91.9732	12.4985	2.6716	4.67824	2.89353e-06	9.82018e-05	Traes_7BL_5BE94CD3E			IWGSC_CSS_7BL_scaff_6705543	4686	5447	GO:0005576 extracellular region GO:0030145 manganese ion binding GO:0045735 nutrient reservoir activity	gi|474369576|gb|EMS63782.1| Putative germin-like protein 2-2	-	GO:0045735 GO:0030145 GO:0016023 GO:0031012 GO:0005618 GO:0004784 GO:0048046 GO:0009651 GO:0055114 GO:0006801	0	0	0	191.085	253.022	107.732
Traes_1AS_9A3B1CF3A.1	90.8409	12.4865	2.6847	4.65099	3.30348e-06	0.00011011	Traes_1AS_9A3B1CF3A			1A	10274834	10275625	GO:0005576 extracellular region GO:0030145 manganese ion binding GO:0045735 nutrient reservoir activity	gi|475547014|gb|EMT10792.1| Putative germin-like protein 2-1	-	GO:0045735 GO:0030145 GO:0016023 GO:0031012 GO:0005618 GO:0004784 GO:0005576 GO:0009651 GO:0055114 GO:0006801	0	0	0	192.026	66.7312	286.288
Traes_5AL_CFBF2CACE.1	90.292	12.4777	2.672	4.66973	3.016e-06	0.00010165	Traes_5AL_CFBF2CACE			5A	120192967	120193645	GO:0009055 electron carrier activity	gi|475604943|gb|EMT25889.1| Mavicyanin	-	GO:0005507 GO:0016023 GO:0009055	0	0	0	247.563	105.658	188.531
Traes_7AL_EE4B3FBC7.1	90.283	12.4707	2.6755	4.66115	3.14446e-06	0.000105308	Traes_7AL_EE4B3FBC7			7A	150630622	150631383	GO:0005576 extracellular region GO:0030145 manganese ion binding GO:0045735 nutrient reservoir activity	gi|474378401|gb|EMS64379.1| Putative germin-like protein 2-2	-	GO:0045735 GO:0030145 GO:0016023 GO:0031012 GO:0005618 GO:0004784 GO:0048046 GO:0009651 GO:0055114 GO:0006801	0	0	0	161.905	278.047	101.747
Traes_3AS_73E3AE2ED.1	89.5757	12.4591	2.6794	4.64993	3.3205e-06	0.000110452	Traes_3AS_73E3AE2ED			3A	18329303	18330056		gi|475567822|gb|EMT15355.1| hypothetical protein F775_00708	-	GO:0016023	0	0	0	85.6588	282.217	169.578
TRAES3BF168400080CFD_t1	86.1535	12.4072	2.6753	4.63777	3.52192e-06	0.000116168	TRAES3BF168400080CFD_g			3B	25423470	25423901		gi|44888776|gb|AAS48157.1| putative ripening related protein	-	GO:0016023	0	0	0	105.426	150.145	261.35
Traes_5BL_155ABEB8D.1	85.8652	12.4031	2.6653	4.65359	3.26206e-06	0.000108786	Traes_5BL_155ABEB8D			IWGSC_CSS_5BL_scaff_10783934	575	913		gi|475542598|gb|EMT09989.1| Putative ripening-related protein 4	-	GO:0005576 GO:0016023	0	0	0	191.085	151.535	172.571
Traes_5BS_27231019A.1	85.9393	12.4031	2.6727	4.6407	3.47238e-06	0.000114773	Traes_5BS_27231019A			5B	88668202	88669510	GO:0008234 cysteine-type peptidase activity GO:0006508 proteolysis	gi|475625786|gb|EMT33085.1| Vignain	-	GO:0009817 GO:0016023 GO:0007568 GO:0032440 GO:0010282 GO:0006508 GO:0009723 GO:0008234 GO:0055114	0	0	0	109.191	164.047	242.397
Traes_7DL_B71A36491.1	85.9206	12.4003	2.6676	4.64846	3.34418e-06	0.000111116	Traes_7DL_B71A36491			7D	207145404	207148110	GO:0005515 protein binding	gi|475577767|gb|EMT17912.1| hypothetical protein F775_22588	-	GO:0035556 GO:0004609 GO:0005509 GO:0005739 GO:0016023 GO:0008654 GO:0019745 GO:0005886 GO:0016126 GO:0006544 GO:0006563 GO:0006566 GO:0046486	0	0	0	146.844	221.047	147.633
Traes_1DL_C1341A802.1	85.3245	12.3937	2.6665	4.64798	3.35199e-06	0.000111317	Traes_1DL_C1341A802			IWGSC_CSS_1DL_scaff_2289185	415	1878	GO:0005506 iron ion binding GO:0020037 heme binding GO:0004497 monooxygenase activity GO:0016705 oxidoreductase activity, acting on paired donors, with incorporation or reduction of molecular oxygen GO:0055114 oxidation-reduction process	gi|475574341|gb|EMT16962.1| Cytochrome P450 71D7	-	GO:0016023 GO:0009055 GO:0004497 GO:0005506 GO:0020037 GO:0016705 GO:0055114	0	0	0	155.315	150.145	206.486
Traes_6BS_11D740D89.1	84.7607	12.3848	2.6661	4.6452	3.39751e-06	0.000112651	Traes_6BS_11D740D89			6B	96812130	96814406	GO:0005506 iron ion binding GO:0020037 heme binding GO:0004497 monooxygenase activity GO:0016705 oxidoreductase activity, acting on paired donors, with incorporation or reduction of molecular oxygen GO:0055114 oxidation-reduction process	gi|473891201|gb|EMS48703.1| Premnaspirodiene oxygenase	-	GO:0016023 GO:0009055 GO:0004497 GO:0005506 GO:0020037 GO:0016705 GO:0055114	0	0	0	189.202	141.804	177.558
Traes_1AL_B0E430360.2	82.9714	12.3538	2.6756	4.61726	3.88846e-06	0.000126806	Traes_1AL_B0E430360			IWGSC_CSS_1AL_scaff_3881819	1274	2898	GO:0016491 oxidoreductase activity GO:0008152 metabolic process	gi|475442876|gb|EMT01478.1| Tropinone reductase 1	-	GO:0016491 GO:0005739 GO:0055114	0	0	0	248.505	144.584	104.739
Traes_4BS_ACB3B1DAD.1	82.3922	12.3431	2.669	4.62456	3.75393e-06	0.000123116	Traes_4BS_ACB3B1DAD			IWGSC_CSS_4BS_scaff_4941498	1796	2531	GO:0005576 extracellular region GO:0030145 manganese ion binding GO:0045735 nutrient reservoir activity	gi|475617136|gb|EMT30014.1| Germin-like protein 9-1	-	GO:0048046 GO:0004784 GO:0045735 GO:0030145 GO:0055114 GO:0006801	0	0	0	208.97	155.706	129.677
Traes_5DL_42842D4BA.1	80.8255	12.3151	2.6687	4.61468	3.93693e-06	0.000128123	Traes_5DL_42842D4BA			5D	141723564	141725647	GO:0005515 protein binding	gi|357115024|ref|XP_003559293.1| PREDICTED: SEC12-like protein 1-like	-	GO:0010363 GO:0055114 GO:0030176 GO:0015802 GO:0005739 GO:0015696 GO:0043090 GO:0006862 GO:0006612 GO:0043069 GO:0000166 GO:0006888 GO:0032440 GO:0043269 GO:0016036 GO:0006817 GO:0005886	0	0	0	195.792	158.487	130.675
TRAES3BF086500050CFD_t1	80.4635	12.3105	2.6698	4.61098	4.00769e-06	0.000130159	TRAES3BF086500050CFD_g			3B	545853144	545853553		gi|474397684|gb|EMS65812.1| hypothetical protein TRIUR3_05809	-	GO:0016023 GO:0016998	0	0	0	175.083	118.17	189.529
Traes_4AL_0A3D7BB7F.1	80.2028	12.3064	2.6739	4.6025	4.17457e-06	0.000134956	Traes_4AL_0A3D7BB7F			IWGSC_CSS_4AL_scaff_7066750	915	3719	GO:0005634 nucleus GO:0006355 regulation of transcription, DNA-templated GO:0006351 transcription, DNA-templated GO:0000989 transcription factor activity, transcription factor binding	gi|475520727|gb|EMT06526.1| hypothetical protein F775_08094	-	GO:0006355	0	0	0	176.024	98.7065	206.486
Traes_7AS_F4E37E481.1	80.0487	12.3016	2.6768	4.59556	4.31595e-06	0.000139101	Traes_7AS_F4E37E481			7A	9076350	9078281	GO:0016021 integral component of membrane GO:0055085 transmembrane transport GO:0022857 transmembrane transporter activity	gi|33321035|gb|AAQ06280.1| putative phosphate transporter	-	GO:0016021 GO:0015293 GO:0005315 GO:0015114 GO:0016023 GO:0009737 GO:0035435 GO:0005773 GO:0016036 GO:0005634 GO:0005886	0	0	0	234.385	150.145	95.7618
Traes_2DS_86F47AEE8.1	79.579	12.2958	2.6787	4.59028	4.42661e-06	0.000142305	Traes_2DS_86F47AEE8			2D	10739235	10739896		gi|475505500|gb|EMT04733.1| hypothetical protein F775_03711	-	GO:0016023 GO:0016020	0	0	0	203.322	80.6335	193.519
Traes_1DL_59FA31EBC.1	77.6667	12.2598	2.674	4.58478	4.54475e-06	0.000145512	Traes_1DL_59FA31EBC			IWGSC_CSS_1DL_scaff_1140863	12	1406		gi|475559000|gb|EMT13241.1| hypothetical protein F775_11052	-	GO:0008270	0	0	0	160.022	101.487	204.491
Traes_4DS_87B8E3A55.1	76.5188	12.2363	2.6708	4.58143	4.61813e-06	0.000147787	Traes_4DS_87B8E3A55			IWGSC_CSS_4DS_scaff_2300869	2837	4658	GO:0005506 iron ion binding GO:0020037 heme binding GO:0004497 monooxygenase activity GO:0016705 oxidoreductase activity, acting on paired donors, with incorporation or reduction of molecular oxygen GO:0055114 oxidation-reduction process	gi|310656742|gb|ADP02180.1| DUF1517 domain-containing protein	-	GO:0020037 GO:0005506 GO:0009055 GO:0047085 GO:0055114 GO:0050592 GO:0006570	0	0	0	128.959	137.633	192.521
Traes_7AL_4B91889C7.1	73.8868	12.1861	2.6723	4.5602	5.11058e-06	0.00016183	Traes_7AL_4B91889C7			7A	155031690	155032434	GO:0005576 extracellular region GO:0030145 manganese ion binding GO:0045735 nutrient reservoir activity	gi|474369576|gb|EMS63782.1| Putative germin-like protein 2-2	-	GO:0045735 GO:0030145 GO:0016023 GO:0031012 GO:0005618 GO:0004784 GO:0048046 GO:0009651 GO:0055114 GO:0006801	0	0	0	186.378	136.243	120.7
Traes_7AL_7AE3D8273.1	71.0409	12.126	2.6743	4.53429	5.77963e-06	0.000181295	Traes_7AL_7AE3D8273			7A	88924691	88925276	GO:0050660 flavin adenine dinucleotide binding GO:0016491 oxidoreductase activity GO:0055114 oxidation-reduction process	gi|357117851|ref|XP_003560675.1| PREDICTED: reticuline oxidase-like protein-like	-	GO:0006979 GO:0005829 GO:0005618 GO:0055114 GO:0015706 GO:0010197 GO:0002679 GO:0050328 GO:0009055 GO:0016023 GO:0010200 GO:0015824 GO:0050660 GO:0010167 GO:0010583 GO:0008762 GO:0009507 GO:0009407 GO:0005886 GO:0009793 GO:0048046 GO:0009821 GO:0006040	0	0	0	108.25	179.34	138.655
TRAES3BF101100050CFD_t1	70.9268	12.1241	2.6757	4.53125	5.86363e-06	0.000183475	TRAES3BF101100050CFD_g			3B	737200480	737201670	GO:0004190 aspartic-type endopeptidase activity GO:0006508 proteolysis	gi|474150144|gb|EMS56884.1| Aspartic proteinase nepenthesin-1	-	GO:0003677 GO:0016023 GO:0004190 GO:0006508	0	0	0	96.9545	170.999	157.608
Traes_4DS_258687ACC.1	69.0992	12.0896	2.6733	4.5224	6.11414e-06	0.000190093	Traes_4DS_258687ACC			4D	39752671	39754620	GO:0006355 regulation of transcription, DNA-templated GO:0006351 transcription, DNA-templated	gi|475483889|gb|EMT03073.1| hypothetical protein F775_17626	-	GO:0006355	0	0	0	163.787	125.121	125.687
TRAES3BF044200180CFD_t1	68.4854	12.0708	2.6959	4.47747	7.55311e-06	0.000229538	TRAES3BF044200180CFD_g			3B	631850385	631852290	GO:0005794 Golgi apparatus GO:0009834 plant-type secondary cell wall biogenesis GO:0015020 glucuronosyltransferase activity GO:0045492 xylan biosynthetic process GO:0016757 transferase activity, transferring glycosyl groups	gi|475577907|gb|EMT17953.1| hypothetical protein F775_14903	-	GO:0005794 GO:0005982 GO:0009834 GO:0010417 GO:0080116 GO:0005634	0	0	0	102.602	247.461	60.8486
Traes_4AL_017BD682A.1	67.7908	12.0624	2.6766	4.50657	6.58835e-06	0.000203142	Traes_4AL_017BD682A			IWGSC_CSS_4AL_scaff_7079361	14848	16931	GO:0005506 iron ion binding GO:0020037 heme binding GO:0004497 monooxygenase activity GO:0016705 oxidoreductase activity, acting on paired donors, with incorporation or reduction of molecular oxygen GO:0055114 oxidation-reduction process	gi|475598540|gb|EMT23969.1| putative Cytochrome P450 71D11	-	GO:0016023 GO:0009055 GO:0004497 GO:0005506 GO:0020037 GO:0016705 GO:0055114	0	0	0	178.848	118.17	109.727
Traes_2BL_495EAC296.1	66.8753	12.0439	2.6786	4.49633	6.91353e-06	0.000211726	Traes_2BL_495EAC296			IWGSC_CSS_2BL_scaff_8051026	8077	9586	GO:0005975 carbohydrate metabolic process GO:0004553 hydrolase activity, hydrolyzing O-glycosyl compounds	gi|357164129|ref|XP_003579958.1| PREDICTED: beta-glucosidase 12-like isoform 1	-	GO:0033907 GO:0047701 GO:0004338 GO:0080083 GO:0046872 GO:0004565 GO:0009505 GO:0016023 GO:0009860 GO:0005982 GO:0005985 GO:0006012 GO:0006027 GO:0006687 GO:0009341 GO:0046486	0	0	0	139.313	90.3651	171.573
Traes_2AS_2FD4D06EA.1	64.7409	11.9892	2.7038	4.43421	9.24088e-06	0.000273881	Traes_2AS_2FD4D06EA			2A	141696841	141697876		gi|475592045|gb|EMT21961.1| hypothetical protein F775_10524	-	GO:0016020 GO:0016023 GO:0005739	0	0	0	80.9523	251.632	55.861
Traes_7DS_8C8A5D108.1	64.2086	11.9856	2.6806	4.47116	7.7797e-06	0.000235521	Traes_7DS_8C8A5D108			IWGSC_CSS_7DS_scaff_8832	11	244	GO:0016758 transferase activity, transferring hexosyl groups GO:0008152 metabolic process	gi|475593971|gb|EMT22555.1| Cytokinin-O-glucosyltransferase 3	-	GO:0080046 GO:0050502 GO:0016131 GO:0010224 GO:0016023 GO:0080043 GO:0080044 GO:0050403 GO:0051555	0	0	0	163.787	84.8042	136.66
Traes_5AL_D846591D9.1	63.6888	11.9722	2.6784	4.46988	7.82631e-06	0.000236706	Traes_5AL_D846591D9			IWGSC_CSS_5AL_scaff_1094616	27	600	GO:0005515 protein binding	gi|475623689|gb|EMT32329.1| hypothetical protein F775_06095	-	GO:0008060 GO:0032312 GO:0008270	0	0	0	163.787	112.609	105.737
TRAES3BF267500030CFD_t1	61.9023	11.9337	2.6925	4.43216	9.32951e-06	0.00027585	TRAES3BF267500030CFD_g			3B	59641193	59643340	GO:0006355 regulation of transcription, DNA-templated GO:0006351 transcription, DNA-templated	gi|475571478|gb|EMT16258.1| hypothetical protein F775_20808	-	GO:0003700 GO:0006355 GO:0005667 GO:0045449	0	0	0	150.609	54.2191	166.586
Traes_6BL_E2C31C5A8.1	60.4479	11.8996	2.7276	4.36264	1.28501e-05	0.000363053	Traes_6BL_E2C31C5A8			IWGSC_CSS_6BL_scaff_4294236	4319	7589		gi|475590581|gb|EMT21511.1| Isoflavone reductase-like protein	-	GO:0006260 GO:0003677 GO:0005524 GO:0017111	0	0	0	258.859	25.0242	78.804
Traes_6DL_6341CBAF8.1	60.3209	11.895	2.6966	4.41106	1.02865e-05	0.000300085	Traes_6DL_6341CBAF8			IWGSC_CSS_6DL_scaff_3276203	5067	5405	GO:0008234 cysteine-type peptidase activity GO:0006508 proteolysis	gi|475616595|gb|EMT29823.1| Vignain	-	GO:0009817 GO:0016023 GO:0007568 GO:0010282 GO:0006508 GO:0009723 GO:0008234	0	0	0	84.7175	66.7312	210.476
Traes_7BL_57F75665B.1	59.4792	11.8741	2.6939	4.40784	1.04407e-05	0.000304443	Traes_7BL_57F75665B			7B	245338874	245339377		gi|357123135|ref|XP_003563268.1| PREDICTED: senescence-associated protein DIN1-like	-	GO:0009684 GO:0006979 GO:0009753 GO:0009744 GO:0008270 GO:0009750 GO:0004792 GO:0009611 GO:0003677 GO:0005515 GO:0007568 GO:0006569 GO:0009507	0	0	0	78.1284	79.2433	199.504
Traes_5DL_CAFDDCAF2.1	58.8809	11.8584	2.697	4.39693	1.09794e-05	0.000318394	Traes_5DL_CAFDDCAF2			IWGSC_CSS_5DL_scaff_4599308	1	450		gi|475558127|gb|EMT12997.1| Putative ripening-related protein 4	-	GO:0005576 GO:0016023	0	0	0	60.2435	94.5358	198.506
Traes_3DL_B35EC6838.1	58.5626	11.8475	2.6827	4.41631	1.00399e-05	0.000293837	Traes_3DL_B35EC6838			3D	116623116	116623590		gi|357118166|ref|XP_003560829.1| PREDICTED: cell number regulator 11-like	-	GO:0016021	0	0	0	114.839	148.755	87.7816
Traes_2BS_1ED66E81B.1	58.5282	11.8457	2.6904	4.40287	1.06827e-05	0.000310783	Traes_2BS_1ED66E81B			2B	203516677	203517264		gi|357116746|ref|XP_003560139.1| PREDICTED: uncharacterized protein LOC100830161	-	NA	0	0	0	116.722	169.608	64.8387
Traes_6AL_F46F74A23.1	58.4309	11.8457	2.6794	4.42106	9.8219e-06	0.00028839	Traes_6AL_F46F74A23			6A	76820637	76826852	GO:0016020 membrane GO:0016021 integral component of membrane GO:0030246 carbohydrate binding GO:0005794 Golgi apparatus GO:0006486 protein glycosylation GO:0008378 galactosyltransferase activity	gi|475505636|gb|EMT04754.1| Beta-1,3-galactosyltransferase 15	-	GO:0010488 GO:0047220 GO:0010493 GO:0005794 GO:0016023 GO:0030246 GO:0047915 GO:0006486 GO:0016021 GO:0030206 GO:0001574	0	0	0	112.957	127.901	109.727
TRAES3BF136400040CFD_t1	58	11.8398	2.7036	4.37923	1.19099e-05	0.000339624	TRAES3BF136400040CFD_g			3B	763418927	763420117	GO:0004190 aspartic-type endopeptidase activity GO:0006508 proteolysis	gi|474150144|gb|EMS56884.1| Aspartic proteinase nepenthesin-1	-	GO:0005576 GO:0016023 GO:0006508 GO:0004190	0	0	0	126.135	40.3168	181.548
Traes_3AL_681E3F859.1	57.5934	11.8268	2.6936	4.39077	1.12952e-05	0.000325466	Traes_3AL_681E3F859			3A	156115528	156115935	GO:0005975 carbohydrate metabolic process	gi|474099650|gb|EMS55186.1| Acidic endochitinase	-	GO:0004568 GO:0005773 GO:0006032 GO:0016023 GO:0005618 GO:0003796 GO:0005576 GO:0000272 GO:0016998	0	0	0	69.6566	90.3651	185.538
Traes_7DS_84B53356C.1	57.4443	11.8242	2.6878	4.39914	1.08681e-05	0.000315308	Traes_7DS_84B53356C			7D	17600143	17600355	GO:0004867 serine-type endopeptidase inhibitor activity GO:0009611 response to wounding	gi|42408695|dbj|BAD09914.1| hypothetical protein	-	GO:0009611 GO:0004867 GO:0006508 GO:0008233	0	0	0	98.8371	79.2433	166.586
Traes_2BS_CAC4AE324.1	57.4322	11.8232	2.6925	4.39109	1.12784e-05	0.00032513	Traes_2BS_CAC4AE324			IWGSC_CSS_2BS_scaff_5176301	4319	6017	GO:0008270 zinc ion binding GO:0016491 oxidoreductase activity GO:0055114 oxidation-reduction process	gi|474172228|gb|EMS57643.1| putative NADP-dependent oxidoreductase P1	-	GO:0005737 GO:0009827 GO:0032440 GO:0008270 GO:0009860 GO:0030036 GO:0055114 GO:0030048	0	0	0	76.2457	84.8042	183.543
Traes_5AL_4F6FC92BB.1	57.6297	11.8219	2.6951	4.38645	1.15218e-05	0.000330341	Traes_5AL_4F6FC92BB			IWGSC_CSS_5AL_scaff_2797259	304	4386	GO:0003824 catalytic activity GO:0004722 protein serine/threonine phosphatase activity GO:0006470 protein dephosphorylation	gi|475538245|gb|EMT09218.1| Putative protein phosphatase 2C 69	3.1.3.16	GO:0046872 GO:0016301 GO:0004722 GO:0016310 GO:0005829 GO:0009536 GO:0006470 GO:0008287	0	0	0	88.4827	190.462	66.8338
Traes_2BL_1FA28D382.1	56.999	11.8132	2.6835	4.40214	1.07188e-05	0.000311549	Traes_2BL_1FA28D382			2B	275057413	275059656	GO:0004252 serine-type endopeptidase activity GO:0006508 proteolysis	gi|475593963|gb|EMT22548.1| Subtilisin-like protease	-	GO:0042802 GO:0004252 GO:0016023 GO:0005618 GO:0032440 GO:0006508 GO:0043086 GO:0055114	0	0	0	129.9	83.414	128.68
Traes_2BL_D77DFB71A.1	57.0495	11.813	2.685	4.39955	1.08474e-05	0.000314852	Traes_2BL_D77DFB71A			IWGSC_CSS_2BL_scaff_8008769	11727	12635	GO:0005576 extracellular region GO:0030145 manganese ion binding GO:0045735 nutrient reservoir activity	gi|474274314|gb|EMS61024.1| Putative germin-like protein 2-1	-	GO:0045735 GO:0030145 GO:0016023 GO:0031012 GO:0005618 GO:0004784 GO:0005576 GO:0009651 GO:0055114 GO:0006801	0	0	0	90.3653	97.3163	154.615
Traes_2AS_4F32B090C.1	57.004	11.8073	2.6903	4.38891	1.1392e-05	0.00032766	Traes_2AS_4F32B090C			2A	71310987	71311574		gi|357116746|ref|XP_003560139.1| PREDICTED: uncharacterized protein LOC100830161	-	NA	0	0	0	106.368	166.828	68.8288
Traes_3AL_F74A6BA3E.1	56.5984	11.7979	2.685	4.39394	1.11317e-05	0.000321924	Traes_3AL_F74A6BA3E			IWGSC_CSS_3AL_scaff_4359398	2	321		gi|475609489|gb|EMT27391.1| hypothetical protein F775_09058	-	NA	0	0	0	81.8936	145.974	111.722
Traes_1AL_CB56C0711.1	54.9363	11.7578	2.6836	4.38137	1.17936e-05	0.000337219	Traes_1AL_CB56C0711		Protein of unknown function, DUF617 [Source:Projected from Arabidopsis thaliana (AT2G37880) TAIR;Acc:AT2G37880]	1A	236744154	236744924		gi|514757893|ref|XP_004963898.1| PREDICTED: uncharacterized protein LOC101763370	-	NA	0	0	0	128.018	109.828	91.7717
Traes_3AS_C26B508C4.1	54.0578	11.7312	2.6878	4.36466	1.2732e-05	0.000360473	Traes_3AS_C26B508C4			3A	11254372	11254872		gi|475588186|gb|EMT20786.1| hypothetical protein F775_14862	-	GO:0005576 GO:0016023	0	0	0	80.011	144.584	99.7519
Traes_2BL_19B7A704F.1	53.5782	11.7258	2.7348	4.28765	1.80573e-05	0.00048875	Traes_2BL_19B7A704F			2B	324213460	324214943	GO:0004252 serine-type endopeptidase activity GO:0006508 proteolysis	gi|475577496|gb|EMT17822.1| Subtilisin-like protease	-	GO:0055114 GO:0048359 GO:0042802 GO:0009505 GO:0006508 GO:0016023 GO:0080001 GO:0043086 GO:0032440 GO:0004252 GO:0048046	0	0	0	221.207	19.4633	80.799
Traes_6BL_A163BB985.1	52.1834	11.6865	2.6965	4.33396	1.46451e-05	0.000407357	Traes_6BL_A163BB985			6B	199644130	199644761		gi|475486632|gb|EMT03250.1| hypothetical protein F775_42868	-	GO:0009536 GO:0016020	0	0	0	163.787	69.5116	79.8015
Traes_6AL_6E8059B81.1	51.3207	11.6631	2.6966	4.32508	1.52479e-05	0.000421716	Traes_6AL_6E8059B81			6A	168371314	168375689	GO:0055085 transmembrane transport	gi|357137118|ref|XP_003570148.1| PREDICTED: oligopeptide transporter 4-like isoform 1	-	GO:0080167 GO:0015198 GO:0006857 GO:0005886 GO:0055085	0	0	0	128.018	54.2191	125.687
TRAES3BF168400120CFD_t1	50.8864	11.65	2.6912	4.32886	1.4988e-05	0.000414895	TRAES3BF168400120CFD_g			3B	25364439	25364864		gi|44888775|gb|AAS48156.1| putative ripening related protein	-	GO:0016023	0	0	0	120.487	68.1214	116.71
Traes_1DS_8DCB074DF.1	49.338	11.6069	2.733	4.24697	2.16679e-05	0.000569541	Traes_1DS_8DCB074DF			IWGSC_CSS_1DS_scaff_1421930	538	1104		gi|475545812|gb|EMT10542.1| hypothetical protein F775_01990	-	GO:0016023 GO:0016020	0	0	0	149.668	16.6828	129.677
Traes_2DL_D1DF5374B.1	49.3427	11.6028	2.6994	4.29836	1.72067e-05	0.000470145	Traes_2DL_D1DF5374B			2D	27486658	27487430	GO:0005576 extracellular region GO:0030145 manganese ion binding GO:0045735 nutrient reservoir activity	gi|475562994|gb|EMT14183.1| Putative germin-like protein 2-1	-	GO:0045735 GO:0030145 GO:0016023 GO:0031012 GO:0005618 GO:0004784 GO:0005576 GO:0009651 GO:0055114 GO:0006801	0	0	0	139.313	102.877	53.866
Traes_7BS_33EAE8D97.1	48.7321	11.5866	2.6979	4.29464	1.74974e-05	0.000476828	Traes_7BS_33EAE8D97			IWGSC_CSS_7BS_scaff_754737	882	1465		gi|357118164|ref|XP_003560828.1| PREDICTED: cell number regulator 11-like	-	GO:0016021 GO:0003676 GO:0015074	0	0	0	76.2457	69.5116	146.635
Traes_6BL_160E0888E.1	48.8432	11.5861	2.6938	4.30104	1.69996e-05	0.000465089	Traes_6BL_160E0888E			6B	183190184	183190921	GO:0008234 cysteine-type peptidase activity GO:0006508 proteolysis	gi|475616594|gb|EMT29822.1| Vignain	-	GO:0009817 GO:0016023 GO:0007568 GO:0032440 GO:0010282 GO:0006508 GO:0009723 GO:0008234 GO:0055114	0	0	0	64.9501	115.389	112.72
TRAES3BF021800070CFD_t1	47.7529	11.5561	2.7145	4.25714	2.07056e-05	0.000547796	TRAES3BF021800070CFD_g			3B	139289001	139289246	GO:0004190 aspartic-type endopeptidase activity GO:0006508 proteolysis	gi|357143850|ref|XP_003573078.1| PREDICTED: aspartic proteinase nepenthesin-1-like	-	GO:0004190 GO:0006508	0	0	0	40.4761	76.4628	169.578
TRAES3BF168400100CFD_t1	46.8994	11.5269	2.7042	4.26264	2.02027e-05	0.000537406	TRAES3BF168400100CFD_g			3B	25369939	25370373		gi|44888776|gb|AAS48157.1| putative ripening related protein	-	GO:0016023	0	0	0	46.124	119.56	115.712
Traes_2DL_8B87AB74D.1	46.6431	11.5235	2.6936	4.27807	1.88517e-05	0.000506359	Traes_2DL_8B87AB74D			2D	22321117	22324698	GO:0000287 magnesium ion binding GO:0016829 lyase activity GO:0008152 metabolic process GO:0010333 terpene synthase activity	gi|475574363|gb|EMT16969.1| Ent-kaur-16-ene synthase, chloroplastic	-	GO:0051501 GO:0009899 GO:0006952 GO:0034279 GO:0034277 GO:0000287 GO:0009570 GO:0009686 GO:0005739	0	0	0	98.8371	72.2921	108.73
Traes_3DL_3FA6ABA09.1	46.1545	11.5036	2.714	4.23857	2.2495e-05	0.000588016	Traes_3DL_3FA6ABA09			3D	89223893	89224294	GO:0005975 carbohydrate metabolic process	gi|475606038|gb|EMT26264.1| Acidic endochitinase	-	GO:0004568 GO:0005773 GO:0006032 GO:0016023 GO:0005618 GO:0003796 GO:0005576 GO:0000272 GO:0016998	0	0	0	33.887	122.34	120.7
Traes_6AL_5AD70C222.1	46.0211	11.5018	2.6955	4.26713	1.98004e-05	0.000527815	Traes_6AL_5AD70C222			6A	194504880	194505441	GO:0042742 defense response to bacterium GO:0050832 defense response to fungus	gi|45862002|gb|AAS78779.1| pathogenesis-related protein precursor	-	GO:0009615 GO:0005618 GO:0015706 GO:0016998 GO:0009651 GO:0042742 GO:0080027 GO:0008061 GO:0009627 GO:0016023 GO:0010167 GO:0009817 GO:0009723 GO:0005576 GO:0004540 GO:0051252	0	0	0	69.6566	91.7554	114.715
Traes_6DL_18A36EF0F.2	45.7659	11.4944	2.6936	4.26736	1.97802e-05	0.000527498	Traes_6DL_18A36EF0F			6D	47892984	47895661	GO:0016020 membrane GO:0016021 integral component of membrane GO:0030246 carbohydrate binding GO:0005794 Golgi apparatus GO:0006486 protein glycosylation GO:0008378 galactosyltransferase activity	gi|475505636|gb|EMT04754.1| Beta-1,3-galactosyltransferase 15	-	GO:0010488 GO:0047220 GO:0010493 GO:0005794 GO:0016023 GO:0030246 GO:0047915 GO:0006486 GO:0016021 GO:0030206 GO:0001574	0	0	0	105.426	90.3651	78.804
Traes_5BL_0B274B1F5.2	44.3915	11.4546	2.7291	4.19728	2.70138e-05	0.000688802	Traes_5BL_0B274B1F5			5B	241988563	241990546	GO:0005515 protein binding	gi|357115024|ref|XP_003559293.1| PREDICTED: SEC12-like protein 1-like	-	GO:0010363 GO:0055114 GO:0030176 GO:0015802 GO:0005739 GO:0015696 GO:0043090 GO:0006862 GO:0006612 GO:0043069 GO:0000166 GO:0006888 GO:0032440 GO:0043269 GO:0016036 GO:0006817 GO:0005886	0	0	0	171.318	29.1949	65.8362
Traes_1BL_1F0950D57.1	44.4604	11.4532	2.6968	4.24696	2.16692e-05	0.000569541	Traes_1BL_1F0950D57			1B	256159723	256160490	GO:0004185 serine-type carboxypeptidase activity GO:0006508 proteolysis	gi|326517000|dbj|BAJ96492.1| predicted protein	-	GO:0004185 GO:0009627 GO:0034976 GO:0016023 GO:0006508	0	0	0	77.187	77.853	111.722
Traes_5BL_B08135106.1	44.1781	11.4421	2.7044	4.231	2.32652e-05	0.000606397	Traes_5BL_B08135106			IWGSC_CSS_5BL_scaff_8301969	2	284	GO:0008234 cysteine-type peptidase activity GO:0006508 proteolysis	gi|475531063|gb|EMT08022.1| Vignain	-	GO:0009817 GO:0016023 GO:0007568 GO:0032440 GO:0010282 GO:0006508 GO:0009723 GO:0008234 GO:0055114	0	0	0	50.8305	94.5358	119.702
Traes_4DS_F10B25547.1	43.6499	11.4232	2.6992	4.23212	2.31495e-05	0.000603631	Traes_4DS_F10B25547			IWGSC_CSS_4DS_scaff_2278103	3333	4438	GO:0008234 cysteine-type peptidase activity GO:0006508 proteolysis	gi|475531063|gb|EMT08022.1| Vignain	-	GO:0009817 GO:0016023 GO:0007568 GO:0010282 GO:0006508 GO:0009723 GO:0008234	0	0	0	65.8914	111.219	84.7891
Traes_7DS_64A0C669E.1	43.5047	11.4211	2.7024	4.22624	2.37633e-05	0.000617348	Traes_7DS_64A0C669E			7D	23076103	23076798	GO:0005975 carbohydrate metabolic process GO:0004553 hydrolase activity, hydrolyzing O-glycosyl compounds	gi|475618976|gb|EMT30611.1| Acidic endochitinase	3.2.1.14	GO:0005975 GO:0004568 GO:0016023 GO:0003796 GO:0006032 GO:0016998	0	0	0	59.3022	82.0237	119.702
Traes_2AL_F39D6FAB9.1	43.4262	11.4174	2.6962	4.23465	2.2891e-05	0.000598121	Traes_2AL_F39D6FAB9			2A	94495952	94498184	GO:0006535 cysteine biosynthetic process from serine GO:0004124 cysteine synthase activity	gi|357163447|ref|XP_003579734.1| PREDICTED: cysteine synthase-like	2.5.1.47	GO:0009108 GO:0016461 GO:0009695 GO:0009965 GO:0050461 GO:0005777 GO:0030048 GO:0005802 GO:0051646 GO:0019761 GO:0047458 GO:0009684 GO:0006535 GO:0009570 GO:0004124 GO:0019288 GO:0009941 GO:0060151 GO:0009117 GO:0010043 GO:0010089 GO:0044036 GO:0006636 GO	0	0	0	82.8349	95.9261	81.7965
Traes_5BL_16BBA3CD1.1	42.9732	11.4078	2.7292	4.17986	2.91689e-05	0.000735761	Traes_5BL_16BBA3CD1			5B	197949059	197951085	GO:0016747 transferase activity, transferring acyl groups other than amino-acyl groups	gi|473878662|gb|EMS47942.1| Omega-hydroxypalmitate O-feruloyl transferase	-	GO:0016747 GO:0005739	0	0	0	113.898	22.2437	121.697
Traes_7BL_C60CFA78C.1	43.0563	11.4023	2.7046	4.21597	2.48705e-05	0.000642687	Traes_7BL_C60CFA78C			IWGSC_CSS_7BL_scaff_6642912	2956	3701	GO:0005576 extracellular region GO:0030145 manganese ion binding GO:0045735 nutrient reservoir activity	gi|474369576|gb|EMS63782.1| Putative germin-like protein 2-2	-	GO:0045735 GO:0030145 GO:0016023 GO:0031012 GO:0005618 GO:0004784 GO:0048046 GO:0009651 GO:0055114 GO:0006801	0	0	0	74.3631	125.121	58.8536
Traes_1AL_E758FD7E3.1	42.545	11.3868	2.7002	4.217	2.47577e-05	0.000640294	Traes_1AL_E758FD7E3			1A	35082193	35082648		gi|475559000|gb|EMT13241.1| hypothetical protein F775_11052	-	NA	0	0	0	83.7762	105.658	65.8362
Traes_6DL_48BE5BFB6.1	42.3873	11.3781	2.7154	4.19017	2.78742e-05	0.000707327	Traes_6DL_48BE5BFB6			6D	176818075	176818562		gi|475486632|gb|EMT03250.1| hypothetical protein F775_42868	-	GO:0009536 GO:0016020 GO:0005783	0	0	0	56.4783	145.974	51.871
Traes_6DS_6E6C08922.1	41.46	11.3515	2.7023	4.20066	2.66137e-05	0.000679695	Traes_6DS_6E6C08922			6D	61277710	61278707		gi|475617623|gb|EMT30184.1| hypothetical protein F775_21234	-	GO:0009536	0	0	0	100.72	86.1944	61.8462
Traes_4AL_3E480794D.1	41.4776	11.3498	2.71	4.18814	2.81256e-05	0.000713419	Traes_4AL_3E480794D			4A	109866954	109868535	GO:0005506 iron ion binding GO:0020037 heme binding GO:0004497 monooxygenase activity GO:0016705 oxidoreductase activity, acting on paired donors, with incorporation or reduction of molecular oxygen GO:0055114 oxidation-reduction process	gi|310656742|gb|ADP02180.1| DUF1517 domain-containing protein	-	GO:0020037 GO:0005506 GO:0009055 GO:0047085 GO:0055114 GO:0050592 GO:0006570	0	0	0	44.2414	102.877	101.747
Traes_1DL_75E3462881.1	41.4093	11.3495	2.7163	4.17831	2.93681e-05	0.000740195	Traes_1DL_75E3462881			IWGSC_CSS_1DL_scaff_2276843	694	1578		gi|475526456|gb|EMT07313.1| hypothetical protein F775_16824	-	GO:0016023	0	0	0	39.5348	79.2433	129.677
Traes_2AS_0E49D178C.1	41.1545	11.3424	2.7037	4.19518	2.72656e-05	0.000694386	Traes_2AS_0E49D178C			IWGSC_CSS_2AS_scaff_5191469	28	622	GO:0003824 catalytic activity GO:0009058 biosynthetic process GO:0016746 transferase activity, transferring acyl groups GO:0008152 metabolic process	gi|33465866|gb|AAQ19318.1| chalcone synthase	2.3.1.74	GO:0006979 GO:0016210 GO:0009753 GO:0010224 GO:0009926 GO:0009611 GO:0009705 GO:0009715 GO:0031540 GO:0009629 GO:0005783 GO:0005634	0	0	0	109.191	70.9019	66.8338
Traes_7DS_E99639058.1	41.0957	11.3424	2.7093	4.18648	2.8331e-05	0.000717	Traes_7DS_E99639058			7D	80528256	80530037		gi|357118164|ref|XP_003560828.1| PREDICTED: cell number regulator 11-like	-	GO:0016021 GO:0003676 GO:0015074	0	0	0	96.9545	45.8777	103.742
Traes_5DL_CB381C808.1	368.579	11.3298	1.4627	7.74566	9.51e-15	1.71e-12	Traes_5DL_CB381C808			5D	155938932	155942151	GO:0046983 protein dimerization activity GO:0008168 methyltransferase activity GO:0008171 O-methyltransferase activity	gi|475573489|gb|EMT16763.1| Caffeic acid 3-O-methyltransferase	-	GO:0047763 GO:0033799 GO:0009611 GO:0009751 GO:0016206 GO:0032259 GO:0046983 GO:0009809 GO:0051555 GO:0009723 GO:0005737 GO:0042542 GO:0005634 GO:0005886 GO:0009805 GO:0009811 GO:0006570	0.880426	0	0	696.566	663.141	850.883
Traes_4BS_BE77F8640.1	40.6891	11.3277	2.7265	4.15469	3.25731e-05	0.0008078	Traes_4BS_BE77F8640			IWGSC_CSS_4BS_scaff_4895536	6382	7896	GO:0016758 transferase activity, transferring hexosyl groups GO:0008152 metabolic process	gi|475612624|gb|EMT28467.1| Cytokinin-O-glucosyltransferase 3	-	GO:0047213 GO:0080046 GO:0050502 GO:0010224 GO:0016131 GO:0016023 GO:0080043 GO:0080044 GO:0050403 GO:0009507 GO:0051555	0	0	0	58.3609	36.1461	149.628
Traes_2AS_D4E2855A6.2	40.7337	11.3272	2.7129	4.17531	2.97582e-05	0.00074737	Traes_2AS_D4E2855A6			2A	166198587	166200300		gi|475532194|gb|EMT08198.1| hypothetical protein F775_02842	-	GO:0016023	0	0	0	51.7718	63.9507	128.68
Traes_1DL_633B39E24.1	40.548	11.3232	2.7545	4.11072	3.94423e-05	0.000950984	Traes_1DL_633B39E24			IWGSC_CSS_1DL_scaff_1075349	1	748	GO:0003677 DNA binding GO:0005634 nucleus GO:0006355 regulation of transcription, DNA-templated GO:0006351 transcription, DNA-templated GO:0003700 transcription factor activity, sequence-specific DNA binding GO:0007275 multicellular organismal development	gi|475594339|gb|EMT22665.1| Ethylene-responsive transcription factor WRI1	-	GO:0045723 GO:0009414 GO:1901959 GO:0006357 GO:0009651 GO:0000981 GO:0040008 GO:0003677 GO:0009887 GO:0010187 GO:0009737 GO:0005634	0	0	0	57.4196	15.2926	170.576
Traes_4AL_42FFE3197.1	40.1634	11.3103	2.755	4.10536	4.03688e-05	0.000969998	Traes_4AL_42FFE3197			4A	140357247	140358348	GO:0008234 cysteine-type peptidase activity GO:0006508 proteolysis	gi|475531063|gb|EMT08022.1| Vignain	-	GO:0009817 GO:0016023 GO:0007568 GO:0032440 GO:0010282 GO:0006508 GO:0009723 GO:0008234 GO:0055114	0	0	0	176.024	18.073	46.8834
Traes_1DL_169F0CBA2.1	39.9874	11.3016	2.709	4.17194	3.02019e-05	0.000756995	Traes_1DL_169F0CBA2			1D	124948698	124950620	GO:0016491 oxidoreductase activity GO:0008152 metabolic process	gi|475442875|gb|EMT01477.1| Tropinone reductase 1	-	GO:0005829 GO:0016491 GO:0005739 GO:0000166 GO:0055114	0	0	0	70.5979	55.6093	113.717
Traes_1BS_3FADAD34F.1	40.035	11.2983	2.7054	4.17626	2.96342e-05	0.000744829	Traes_1BS_3FADAD34F			1B	99129404	99131354	GO:0016758 transferase activity, transferring hexosyl groups GO:0008152 metabolic process	gi|326520439|dbj|BAK07478.1| predicted protein	-	GO:0080046 GO:0050502 GO:0016131 GO:0010224 GO:0080043 GO:0080044 GO:0050403 GO:0051555	0	0	0	62.1262	104.267	73.8164
Traes_3AS_4ACD4BB1E.1	40.0498	11.297	2.7163	4.15899	3.19652e-05	0.000796153	Traes_3AS_4ACD4BB1E			IWGSC_CSS_3AS_scaff_3416436	12965	13718		gi|475567822|gb|EMT15355.1| hypothetical protein F775_00708	-	GO:0016023	0	0	0	42.3587	125.121	72.8189
Traes_1BS_7666D5C68.1	39.6303	11.2867	2.7152	4.15681	3.22721e-05	0.00080159	Traes_1BS_7666D5C68			IWGSC_CSS_1BS_scaff_3428105	2033	2245	GO:0004867 serine-type endopeptidase inhibitor activity GO:0009611 response to wounding	gi|357124889|ref|XP_003564129.1| PREDICTED: subtilisin inhibitor 1-like	-	GO:0009611 GO:0004867 GO:0006508 GO:0008233	0	0	0	45.1827	70.9019	121.697
Traes_2DS_99C1C80D3.1	39.5226	11.2864	2.7146	4.15758	3.21638e-05	0.000800156	Traes_2DS_99C1C80D3			IWGSC_CSS_2DS_scaff_5336992	5951	6711		gi|226529964|ref|NP_001140850.1| hypothetical protein	-	NA	0	0	0	95.0719	40.3168	101.747
Traes_6DL_A33DD459B.1	39.0163	11.2608	2.7275	4.1286	3.64979e-05	0.000892901	Traes_6DL_A33DD459B			IWGSC_CSS_6DL_scaff_3227241	3300	3638	GO:0008234 cysteine-type peptidase activity GO:0006508 proteolysis	gi|475588236|gb|EMT20795.1| Vignain	-	GO:0009817 GO:0016023 GO:0007568 GO:0010282 GO:0006508 GO:0009723 GO:0008234	0	0	0	27.2979	107.048	99.7519
TRAES3BF015700020CFD_t1	38.7949	11.2597	2.7528	4.09034	4.3075e-05	0.00102723	TRAES3BF015700020CFD_g			3B	739250465	739251044	GO:0005524 ATP binding GO:0004672 protein kinase activity GO:0006468 protein phosphorylation	gi|474450014|gb|EMS68854.1| Carbon catabolite-derepressing protein kinase	-	GO:0010260 GO:0000152 GO:0009594 GO:0003006 GO:0006007 GO:0010050 GO:0010182 GO:0006468 GO:0004674 GO:0006486 GO:0080022 GO:0009738 GO:0005524 GO:0009069	0	0	0	172.259	30.5851	29.9256
Traes_5BL_7EBF3175A.1	38.1039	11.2274	2.7226	4.1237	3.72833e-05	0.000907562	Traes_5BL_7EBF3175A			5B	266707600	266708374		gi|326502362|dbj|BAJ95244.1| predicted protein	-	GO:0009536	0	0	0	32.9457	95.9261	99.7519
Traes_5BL_C39CF1BB9.1	37.7436	11.2204	2.7237	4.11952	3.79654e-05	0.000922353	Traes_5BL_C39CF1BB9			5B	106638198	106642144	GO:0016020 membrane	gi|475623120|gb|EMT32112.1| Pleiotropic drug resistance protein 3	-	GO:0071366 GO:0048364 GO:0006855 GO:0010359 GO:0009926 GO:0015416 GO:0000041 GO:0009506 GO:0005886 GO:0005524 GO:0005739 GO:0015716 GO:0015748	0	0	0	100.72	31.9754	93.7668
Traes_7AL_CFA08D61C.1	37.5666	11.2115	2.7163	4.12741	3.66868e-05	0.000896486	Traes_7AL_CFA08D61C			7A	171133360	171138536	GO:0008236 serine-type peptidase activity GO:0006508 proteolysis	gi|326510399|dbj|BAJ87416.1| predicted protein	-	GO:0009086 GO:0005764 GO:0004185 GO:0006508 GO:0016023 GO:0000394 GO:0009507 GO:0019761	0	0	0	60.2435	51.4386	113.717
Traes_5BL_EA1414EA8.1	37.5444	11.2096	2.7081	4.13927	3.48419e-05	0.000856024	Traes_5BL_EA1414EA8			IWGSC_CSS_5BL_scaff_10916695	59	700		gi|475598018|gb|EMT23801.1| Putative ripening-related protein 4	-	GO:0005576 GO:0016023	0	0	0	71.5392	63.9507	89.7767
Traes_6DL_84B2604E5.1	36.7823	11.1837	2.7438	4.07601	4.58147e-05	0.00108279	Traes_6DL_84B2604E5			6D	144522880	144523309	GO:0016021 integral component of membrane GO:0006952 defense response	gi|475486109|gb|EMT03216.1| MLO-like protein 1	-	GO:0006952 GO:0005516 GO:0016021 GO:0008219 GO:0009607 GO:0005886	0	0	0	114.839	18.073	87.7816
Traes_5AL_371ACC7D3.1	36.4549	11.1685	2.7235	4.10087	4.11601e-05	0.000988049	Traes_5AL_371ACC7D3			5A	85359651	85361130	GO:0016747 transferase activity, transferring acyl groups other than amino-acyl groups	gi|474160326|gb|EMS57280.1| Omega-hydroxypalmitate O-feruloyl transferase	-	GO:0016747 GO:0005739	0	0	0	55.537	44.4875	118.705
Traes_1BL_3EFA4A82D.1	35.3996	11.1247	2.7121	4.10186	4.09851e-05	0.000984435	Traes_1BL_3EFA4A82D			IWGSC_CSS_1BL_scaff_2745658	1	830	GO:0003677 DNA binding GO:0005634 nucleus GO:0006355 regulation of transcription, DNA-templated GO:0006351 transcription, DNA-templated GO:0003700 transcription factor activity, sequence-specific DNA binding GO:0007275 multicellular organismal development	gi|475594339|gb|EMT22665.1| Ethylene-responsive transcription factor WRI1	-	GO:0045723 GO:0009414 GO:1901959 GO:0006357 GO:0009651 GO:0000981 GO:0040008 GO:0003677 GO:0009887 GO:0010187 GO:0009737 GO:0005634	0	0	0	80.011	62.5605	69.8263
Traes_6AL_6C360062D.1	34.7357	11.0989	2.7171	4.08483	4.411e-05	0.00104758	Traes_6AL_6C360062D			IWGSC_CSS_6AL_scaff_5833176	3976	4867		gi|475486632|gb|EMT03250.1| hypothetical protein F775_42868	-	GO:0005783 GO:0009705 GO:0009536	0	0	0	80.9523	48.6581	78.804
Traes_5AL_379A06E3E.1	33.4358	11.0364	2.7352	4.03496	5.46114e-05	0.00126939	Traes_5AL_379A06E3E			5A	125892800	125893937		gi|475433253|gb|EMT01246.1| GDSL esterase/lipase	-	GO:0004091 GO:0016298 GO:0016023 GO:0015824 GO:0005576 GO:0019953 GO:0016042	0	0	0	56.4783	111.219	32.9181
Traes_2BS_FCAE30BFE.2	33.3906	11.0359	2.7281	4.04534	5.22471e-05	0.0012207	Traes_2BS_FCAE30BFE			IWGSC_CSS_2BS_scaff_5242405	434	834		gi|475559000|gb|EMT13241.1| hypothetical protein F775_11052	-	NA	0	0	0	35.7696	91.7554	72.8189
Traes_4BL_51CDE2F9F.2	32.0207	10.9834	2.7961	3.92812	8.56114e-05	0.00187184	Traes_4BL_51CDE2F9F			4B	315840075	315841790	GO:0005515 protein binding	gi|475623689|gb|EMT32329.1| hypothetical protein F775_06095	-	GO:0008060 GO:0032312 GO:0008270	0	0	0	93.1892	4.1707	94.7643
TRAES3BF039600090CFD_t1	31.793	10.968	2.7243	4.02603	5.67256e-05	0.00131323	TRAES3BF039600090CFD_g			3B	740307153	740309297	GO:0005524 ATP binding GO:0004672 protein kinase activity GO:0005509 calcium ion binding GO:0006468 protein phosphorylation	gi|475563711|gb|EMT14340.1| Wall-associated receptor kinase 3	2.7.11.1	GO:0030247 GO:0016023 GO:0005509 GO:0006468 GO:0005524 GO:0016020 GO:0004674 GO:0009069	0	0	0	74.3631	69.5116	46.8834
Traes_6BL_5B32F3B52.1	31.3864	10.9543	2.7442	3.99181	6.55698e-05	0.00148967	Traes_6BL_5B32F3B52			6B	43168321	43170668	GO:0016020 membrane GO:0016021 integral component of membrane GO:0030246 carbohydrate binding GO:0005794 Golgi apparatus GO:0006486 protein glycosylation GO:0008378 galactosyltransferase activity	gi|475505636|gb|EMT04754.1| Beta-1,3-galactosyltransferase 15	-	GO:0010488 GO:0047220 GO:0010493 GO:0005794 GO:0016023 GO:0030246 GO:0047915 GO:0006486 GO:0016021 GO:0030206 GO:0001574	0	0	0	108.25	29.1949	50.8735
Traes_6DS_3B66E5595.2	31.5341	10.9536	2.7516	3.98085	6.86696e-05	0.00154624	Traes_6DS_3B66E5595			6D	33454077	33455683		gi|326512558|dbj|BAJ99634.1| predicted protein	-	GO:0051819 GO:0010324 GO:0048364 GO:0005901 GO:0009506 GO:0005768 GO:0005774 GO:0010200 GO:0009877 GO:0016324 GO:0009873	0	0	0	18.8261	87.5847	82.7941
Traes_4AL_96928889D.1	31.1731	10.944	2.7587	3.96711	7.27501e-05	0.00162713	Traes_4AL_96928889D			4A	127359282	127360580	GO:0005524 ATP binding GO:0004674 protein serine/threonine kinase activity GO:0004672 protein kinase activity GO:0006468 protein phosphorylation	gi|475514644|gb|EMT05743.1| Cysteine-rich receptor-like protein kinase 25	2.7.11.1	GO:0006468 GO:0006032 GO:0004674 GO:0016998 GO:0030247 GO:0009536 GO:0016023 GO:0005524 GO:0004714 GO:0004568 GO:0009069 GO:0007169	0	0	0	126.135	31.9754	28.928
Traes_7DS_BE57633A8.1	31.0467	10.9372	2.7434	3.98676	6.69828e-05	0.00151627	Traes_7DS_BE57633A8			7D	9815504	9815815		gi|475577870|gb|EMT17948.1| hypothetical protein F775_14070	-	GO:0016023	0	0	0	45.1827	33.3656	107.732
Traes_2AS_0EA2792B8.1	30.798	10.9216	2.7255	4.00719	6.14443e-05	0.00141061	Traes_2AS_0EA2792B8			2A	6953885	6955577	GO:0003824 catalytic activity GO:0016747 transferase activity, transferring acyl groups other than amino-acyl groups GO:0009058 biosynthetic process GO:0016746 transferase activity, transferring acyl groups GO:0008152 metabolic process	gi|33465872|gb|AAQ19321.1| chalcone synthase	2.3.1.74	GO:0006979 GO:0016210 GO:0009753 GO:0010224 GO:0009926 GO:0009611 GO:0009705 GO:0009715 GO:0031540 GO:0009629 GO:0005783 GO:0005634	0	0	0	50.8305	68.1214	65.8362
Traes_2AS_55A5C5791.2	30.8374	10.9176	2.7696	3.94191	8.08346e-05	0.00178216	Traes_2AS_55A5C5791			2A	2920143	2920895	GO:0050660 flavin adenine dinucleotide binding GO:0016491 oxidoreductase activity GO:0055114 oxidation-reduction process	gi|475580015|gb|EMT18491.1| Reticuline oxidase-like protein	-	GO:0006979 GO:0055114 GO:0005739 GO:0050468 GO:0010197 GO:0009505 GO:0016023 GO:0050660 GO:0008762 GO:0005773 GO:0005886 GO:0009793 GO:0048046 GO:0009821 GO:0006040	0	0	0	32.0044	132.072	20.9479
Traes_2BS_011B0377F.2	30.6245	10.9129	2.7269	4.00194	6.2825e-05	0.00143663	Traes_2BS_011B0377F			2B	16934817	16936802	GO:0005506 iron ion binding GO:0020037 heme binding GO:0004497 monooxygenase activity GO:0016705 oxidoreductase activity, acting on paired donors, with incorporation or reduction of molecular oxygen GO:0055114 oxidation-reduction process	gi|474443506|gb|EMS68496.1| Premnaspirodiene oxygenase	-	GO:0016023 GO:0009055 GO:0004497 GO:0005506 GO:0020037 GO:0016705 GO:0055114	0	0	0	48.0066	70.9019	64.8387
Traes_2AS_253310643.1	30.0869	10.8932	2.7418	3.97305	7.09579e-05	0.00159098	Traes_2AS_253310643			2A	144889180	144890579	GO:0004190 aspartic-type endopeptidase activity GO:0006508 proteolysis	gi|475501766|gb|EMT04354.1| Aspartic proteinase nepenthesin-1	-	GO:0016023 GO:0006508 GO:0004190	0	0	0	88.4827	29.1949	62.8437
Traes_7BL_0687BD4F8.1	30.1694	10.8897	2.7313	3.98702	6.69093e-05	0.00151522	Traes_7BL_0687BD4F8			7B	203568081	203568768	GO:0003824 catalytic activity GO:0005975 carbohydrate metabolic process GO:0005509 calcium ion binding GO:0004556 alpha-amylase activity	gi|474318280|gb|EMS62196.1| Alpha-amylase type A isozyme	-	GO:0009739 GO:0005509 GO:0005983 GO:0005615 GO:0032940 GO:0016023 GO:0005987 GO:0009737 GO:0004556 GO:0048046	0	0	0	46.124	82.0237	52.8685
Traes_2DL_6B5F4F3CF.1	29.7165	10.876	2.8101	3.87036	0.000108673	0.00230605	Traes_2DL_6B5F4F3CF			2D	143032556	143033973	GO:0004252 serine-type endopeptidase activity GO:0006508 proteolysis	gi|475577496|gb|EMT17822.1| Subtilisin-like protease	-	GO:0042802 GO:0004252 GO:0016023 GO:0005618 GO:0032440 GO:0006508 GO:0043086 GO:0055114	0	0	0	124.252	4.1707	49.8759
TRAES3BF115100030CFD_t1	29.8728	10.8744	2.7594	3.94079	8.12141e-05	0.00178804	TRAES3BF115100030CFD_g			3B	49587441	49590293	GO:0005524 ATP binding GO:0004672 protein kinase activity GO:0030246 carbohydrate binding GO:0006468 protein phosphorylation	gi|475609038|gb|EMT27240.1| Lectin-domain containing receptor kinase A4.2	2.7.11.1	GO:0006468 GO:0003723 GO:0004674 GO:0006278 GO:0003964 GO:0016023 GO:0005524 GO:0015074 GO:0030246 GO:0016020 GO:0005634 GO:0009069	0	0	0	61.1849	100.097	17.9553
Traes_6BS_8963A9CD0.1	29.6831	10.8674	2.73	3.9807	6.87121e-05	0.00154665	Traes_6BS_8963A9CD0			6B	2537877	2538674		gi|475536169|gb|EMT08872.1| hypothetical protein F775_18572	-	GO:0016023	0	0	0	48.9479	72.2921	56.8586
Traes_5AL_96452306F.1	29.5834	10.8643	2.7295	3.98027	6.88383e-05	0.00154784	Traes_5AL_96452306F			IWGSC_CSS_5AL_scaff_2740323	6669	7937		gi|474173721|gb|EMS57688.1| hypothetical protein TRIUR3_00888	-	NA	0	0	0	49.8892	59.78	67.8313
Traes_1DS_3B7A35CC7.1	265.693	10.8635	1.4784	7.34792	2.01e-13	2.94e-11	Traes_1DS_3B7A35CC7			1D	7881533	7882162	GO:0005576 extracellular region GO:0030145 manganese ion binding GO:0045735 nutrient reservoir activity	gi|475619410|gb|EMT30765.1| Germin-like protein 9-3	-	GO:0005576 GO:0004784 GO:0045735 GO:0030145 GO:0055114 GO:0006801	0	0	0.762305	676.799	335.046	581.553
TRAES3BF113200110CFD_t1	29.443	10.8617	2.742	3.96117	7.45834e-05	0.0016611	TRAES3BF113200110CFD_g			3B	732146986	732148969		gi|475626833|gb|EMT33488.1| hypothetical protein F775_04653	-	GO:0005739	0	0	0	69.6566	29.1949	77.8065
Traes_4BS_AED040B00.1	29.5085	10.8608	2.7285	3.9805	6.87693e-05	0.00154738	Traes_4BS_AED040B00			4B	145584210	145585709	GO:0016758 transferase activity, transferring hexosyl groups GO:0008152 metabolic process	gi|326530169|dbj|BAK08364.1| predicted protein	-	GO:0008152 GO:0016758 GO:0005739 GO:0009536	0	0	0	57.4196	59.78	59.8511
TRAES3BF267500050CFD_t1	29.3059	10.8485	2.7323	3.97054	7.17086e-05	0.00160724	TRAES3BF267500050CFD_g			3B	59657648	59659813	GO:0006355 regulation of transcription, DNA-templated GO:0006351 transcription, DNA-templated	gi|475571478|gb|EMT16258.1| hypothetical protein F775_20808	-	GO:0006355	0	0	0	49.8892	75.0726	50.8735
TRAES3BF115100040CFD_t1	29.1563	10.8463	2.7728	3.91164	9.16718e-05	0.00198585	TRAES3BF115100040CFD_g			3B	49592358	49594234	GO:0005524 ATP binding GO:0004672 protein kinase activity GO:0030246 carbohydrate binding GO:0006468 protein phosphorylation	gi|475609036|gb|EMT27238.1| Lectin-domain containing receptor kinase A4.3	2.7.11.1	GO:0006468 GO:0003723 GO:0009845 GO:0004674 GO:0006278 GO:0003964 GO:0009536 GO:0016023 GO:0005524 GO:0009738 GO:0015074 GO:0030246 GO:0005634 GO:0005886 GO:0009069	0	0	0	117.663	40.3168	16.9578
Traes_5BL_C7D0E1FEC.1	29.0556	10.8364	2.7332	3.96477	7.34677e-05	0.00163913	Traes_5BL_C7D0E1FEC			IWGSC_CSS_5BL_scaff_10891633	5074	7999	GO:0005524 ATP binding GO:0004674 protein serine/threonine kinase activity GO:0004672 protein kinase activity GO:0030246 carbohydrate binding GO:0006468 protein phosphorylation	gi|475531451|gb|EMT08078.1| Lectin-domain containing receptor kinase A4.2	2.7.11.1	GO:0016023 GO:0030246 GO:0006468 GO:0005524 GO:0004674 GO:0009069	0	0	0	45.1827	72.2921	56.8586
Traes_3AL_9C9920BE8.1	28.4353	10.8001	2.7858	3.87677	0.000105854	0.00225301	Traes_3AL_9C9920BE8			3A	106234777	106236024		gi|357130657|ref|XP_003566964.1| PREDICTED: uncharacterized protein LOC100821493	-	GO:0031357 GO:0042631 GO:0009737 GO:0009631 GO:0070417 GO:0009535	0	0	0	19.7674	127.901	22.9429
Traes_2AL_E2EC4B301.1	27.9789	10.7891	2.7924	3.86368	0.000111694	0.00235401	Traes_2AL_E2EC4B301			2A	217093319	217094968	GO:0004252 serine-type endopeptidase activity GO:0006508 proteolysis	gi|475593963|gb|EMT22548.1| Subtilisin-like protease	-	GO:0042802 GO:0004252 GO:0016023 GO:0005618 GO:0032440 GO:0006508 GO:0043086 GO:0055114	0	0	0	78.1284	6.95116	82.7941
Traes_2BS_8ABD4017E.1	27.8176	10.7752	2.7453	3.92499	8.67325e-05	0.00189244	Traes_2BS_8ABD4017E			2B	129331689	129333470	GO:0016021 integral component of membrane GO:0006810 transport GO:0005337 nucleoside transmembrane transporter activity	gi|475613019|gb|EMT28617.1| Equilibrative nucleoside transporter 4	-	GO:0016021 GO:0015858 GO:0005337 GO:0005886	0	0	0	73.4218	62.5605	30.9231
Traes_1BL_9B33DAB0A.1	27.7299	10.7679	2.7459	3.92144	8.80209e-05	0.00191527	Traes_1BL_9B33DAB0A			1B	294456289	294456996		gi|474327897|gb|EMS62515.1| hypothetical protein TRIUR3_15559	-	GO:0016023	0	0	0	31.0631	76.4628	58.8536
Traes_6DL_F5C1697EC.1	27.3152	10.7539	2.7596	3.89695	9.74131e-05	0.00209233	Traes_6DL_F5C1697EC			6D	111647827	111651092	GO:0016787 hydrolase activity	gi|475563625|gb|EMT14315.1| hypothetical protein F775_08483	-	GO:0016020 GO:0009505 GO:0005739 GO:0004091	0	0	0	60.2435	20.8535	82.7941
Traes_1DL_7000D9695.1	27.3338	10.751	2.7373	3.92763	8.57857e-05	0.0018746	Traes_1DL_7000D9695			IWGSC_CSS_1DL_scaff_2285146	2860	3513		gi|475506847|gb|EMT04874.1| Putative mitochondrial chaperone BCS1-B	-	GO:0016887 GO:0016023 GO:0005886 GO:0005524 GO:0009737 GO:0009723 GO:0005783 GO:0005739 GO:0051301	0	0	0	52.7131	51.4386	59.8511
TRAES3BF104200020CFD_t1	26.9542	10.7306	2.7442	3.91026	9.2198e-05	0.0019952	TRAES3BF104200020CFD_g			3B	568250888	568251769	GO:0005975 carbohydrate metabolic process GO:0004553 hydrolase activity, hydrolyzing O-glycosyl compounds	gi|474392084|gb|EMS65443.1| Acidic endochitinase	3.2.1.14	GO:0009642 GO:0005618 GO:0003796 GO:0006032 GO:0009651 GO:0009409 GO:0009611 GO:0005615 GO:0016023 GO:0042631 GO:0004568 GO:0000272 GO:0016998	0	0	0	70.5979	54.2191	36.9082
TRAES3BF156400010CFD_t1	27.0056	10.7282	2.7519	3.89847	9.68034e-05	0.00208137	TRAES3BF156400010CFD_g			3B	146801908	146803520	GO:0003677 DNA binding	gi|475606599|gb|EMT26451.1| Myb-like protein G	-	GO:0003677 GO:0003682 GO:0000785	0	0	0	32.9457	86.1944	42.8933
Traes_6AL_8277A0C29.1	26.801	10.7273	2.8065	3.82235	0.000132185	0.00271144	Traes_6AL_8277A0C29			6A	196707833	196709076	GO:0008234 cysteine-type peptidase activity GO:0006508 proteolysis	gi|475588237|gb|EMT20796.1| Vignain	-	GO:0009817 GO:0016023 GO:0007568 GO:0032440 GO:0010282 GO:0006508 GO:0009723 GO:0008234 GO:0055114	0	0	0	112.957	6.95116	40.8983
TRAES3BF017500020CFD_t1	26.7849	10.7246	2.7472	3.90378	9.47032e-05	0.00204047	TRAES3BF017500020CFD_g			3B	206849234	206851116	GO:0005524 ATP binding GO:0004672 protein kinase activity GO:0006468 protein phosphorylation	gi|326491273|dbj|BAK05736.1| predicted protein	2.7.11.1	GO:0006468 GO:0055114 GO:0004674 GO:0016705 GO:0009055 GO:0005524 GO:0009860 GO:0020037 GO:0009827 GO:0005506 GO:0005634 GO:0005886 GO:0009069	0	0	0	72.4805	33.3656	54.8635
Traes_7AS_117ECD341.1	26.8292	10.7213	2.7538	3.8932	9.89287e-05	0.00212129	Traes_7AS_117ECD341			IWGSC_CSS_7AS_scaff_4248105	4150	4994		gi|475578544|gb|EMT18128.1| hypothetical protein F775_02135	-	NA	0	0	0	25.4152	66.7312	68.8288
Traes_2BS_FED4E4E5F.1	26.718	10.7175	2.7506	3.89635	9.76522e-05	0.00209676	Traes_2BS_FED4E4E5F			2B	41297745	41299292		gi|475532194|gb|EMT08198.1| hypothetical protein F775_02842	-	GO:0016023	0	0	0	31.0631	51.4386	77.8065
Traes_5BS_DF9D0036D.1	26.5431	10.713	2.7784	3.85583	0.00011534	0.00242038	Traes_5BS_DF9D0036D			5B	65517930	65519866		gi|475323562|gb|EMT00255.1| hypothetical protein F775_19350	-	GO:0005509 GO:0016021 GO:0000139 GO:0009536 GO:0031902 GO:0006896 GO:0017119 GO:0009940 GO:0030665 GO:0015031 GO:0005886	0	0	0	64.9501	12.5121	81.7965
Traes_6BL_BEA1707D2.1	26.1555	10.6906	2.7536	3.88243	0.000103418	0.00220711	Traes_6BL_BEA1707D2			6B	184112217	184113075	GO:0008234 cysteine-type peptidase activity GO:0006508 proteolysis	gi|475588237|gb|EMT20796.1| Vignain	-	GO:0009817 GO:0016023 GO:0007568 GO:0032440 GO:0010282 GO:0006508 GO:0009723 GO:0008234 GO:0055114	0	0	0	59.3022	27.8047	69.8263
Traes_5AS_442368EF8.1	25.7727	10.6677	2.7558	3.87094	0.000108414	0.00230287	Traes_5AS_442368EF8			IWGSC_CSS_5AS_scaff_1552175	1610	2461	GO:0005515 protein binding	gi|474045707|gb|EMS53465.1| BTB/POZ and MATH domain-containing protein 3	-	GO:0005739 GO:0009536	0	0	0	80.011	41.707	32.9181
TRAES3BF053800020CFD_t1	25.7184	10.6667	2.7705	3.85011	0.000118067	0.00246523	TRAES3BF053800020CFD_g			3B	109190936	109191691		gi|475567822|gb|EMT15355.1| hypothetical protein F775_00708	-	GO:0016023 GO:0005773	0	0	0	47.0653	19.4633	87.7816
Traes_5DL_2D292E1EF.1	25.7696	10.666	2.7577	3.86766	0.000109884	0.00232707	Traes_5DL_2D292E1EF			5D	111683779	111686915	GO:0005515 protein binding GO:0005524 ATP binding GO:0004674 protein serine/threonine kinase activity GO:0004672 protein kinase activity GO:0005509 calcium ion binding GO:0030247 polysaccharide binding GO:0006468 protein phosphorylation	gi|326521212|dbj|BAJ96809.1| predicted protein	2.7.11.1	GO:0030247 GO:0016023 GO:0005509 GO:0006468 GO:0005524 GO:0016020 GO:0004674 GO:0009069	0	0	0	76.2457	51.4386	26.933
Traes_6AL_CD8CBBFEE.1	25.74	10.6605	2.7498	3.8768	0.000105841	0.00225301	Traes_6AL_CD8CBBFEE			6A	186627690	186631283	GO:0005516 calmodulin binding GO:0006950 response to stress	gi|474393464|gb|EMS65538.1| hypothetical protein TRIUR3_09984	-	GO:0031348 GO:0009595 GO:0009867 GO:0035304 GO:0009862 GO:0010363 GO:0010310 GO:0010112 GO:0010200 GO:0006355 GO:0006612 GO:0050832 GO:0042742 GO:0006487 GO:0000165 GO:0001666 GO:0043565 GO:0003700 GO:0002237 GO:0005516 GO:0009581 GO:0080142 GO:0005667 GO	0	0	0	37.6522	70.9019	45.8859
Traes_3DS_FBB9AD176.1	25.5187	10.6553	2.7925	3.81576	0.000135766	0.00277411	Traes_3DS_FBB9AD176			IWGSC_CSS_3DS_scaff_2594644	1140	1682		gi|473813848|gb|EMS46854.1| hypothetical protein TRIUR3_13239	-	GO:0016020	0	0	0	110.133	25.0242	17.9553
Traes_6DL_3D13CCFA6.1	25.4822	10.6457	2.753	3.86692	0.000110219	0.0023326	Traes_6DL_3D13CCFA6			IWGSC_CSS_6DL_scaff_1717203	1402	5623	GO:0016020 membrane GO:0016021 integral component of membrane GO:0022857 transmembrane transporter activity	gi|474266509|gb|EMS60728.1| Auxin-induced protein 5NG4	-	GO:0016020	0	0	0	43.3001	73.6823	35.9107
Traes_1AS_E9CCAF8F2.1	25.1318	10.6324	2.7551	3.85924	0.000113741	0.00239195	Traes_1AS_E9CCAF8F2			IWGSC_CSS_1AS_scaff_2648694	1	250	GO:0008150 biological_process GO:0030145 manganese ion binding GO:0045735 nutrient reservoir activity	gi|475547014|gb|EMT10792.1| Putative germin-like protein 2-1	-	GO:0045735 GO:0030145 GO:0016023 GO:0031012 GO:0005618 GO:0004784 GO:0048046 GO:0009651 GO:0055114 GO:0006801	0	0	0	71.5392	33.3656	45.8859
Traes_7DS_D0D6D3D62.1	25.069	10.6286	2.7615	3.84884	0.00011868	0.00247528	Traes_7DS_D0D6D3D62			IWGSC_CSS_7DS_scaff_3850889	331	956		gi|475617169|gb|EMT30024.1| hypothetical protein F775_22586	-	GO:0016023	0	0	0	41.4174	29.1949	79.8015
Traes_2AS_E85666827.1	24.9346	10.6197	2.7498	3.86199	0.000112469	0.00236677	Traes_2AS_E85666827			2A	188416150	188417170	GO:0005488 binding	gi|475592044|gb|EMT21960.1| hypothetical protein F775_10523	-	GO:0016023 GO:0016020	0	0	0	57.4196	40.3168	51.871
TRAES3BF021500010CFD_t1	25.0084	10.6171	2.7639	3.8413	0.000122384	0.00253751	TRAES3BF021500010CFD_g			3B	622838514	622841412	GO:0016706 oxidoreductase activity, acting on paired donors, with incorporation or reduction of molecular oxygen, 2-oxoglutarate as one donor, and incorporation of one atom each of oxygen into both donors GO:0005506 iron ion binding GO:0016491 oxidoreduct	gi|475576139|gb|EMT17460.1| Gibberellin 20 oxidase 2	-	GO:0004181 GO:0055114 GO:0009628 GO:0045544 GO:0016216 GO:0006508 GO:0009686 GO:0009826 GO:0005506 GO:0042318	0	0	0	36.7109	83.414	29.9256
Traes_3AS_48FDCD285.2	24.8034	10.6123	2.7555	3.85135	0.00011747	0.00245734	Traes_3AS_48FDCD285			IWGSC_CSS_3AS_scaff_3394699	341	1990	GO:0006820 anion transport GO:0016020 membrane GO:0016021 integral component of membrane GO:0005452 inorganic anion exchanger activity	gi|160347297|gb|ABX26206.1| boron transporter 2	-	GO:0035445 GO:0005452 GO:0005886 GO:0080139 GO:0016021 GO:0005739 GO:0006821 GO:0015701	0	0	0	70.5979	40.3168	37.9057
Traes_1DL_B1D2A4820.1	24.7862	10.6043	2.7638	3.83688	0.000124605	0.00257681	Traes_1DL_B1D2A4820			1D	132147350	132148057		gi|474327897|gb|EMS62515.1| hypothetical protein TRIUR3_15559	-	GO:0016023	0	0	0	29.1805	80.6335	38.9032
Traes_3AS_B2B471BE5.1	24.5151	10.5939	2.7558	3.8442	0.000120947	0.00251544	Traes_3AS_B2B471BE5			3A	6874837	6875480	GO:0003676 nucleic acid binding GO:0004519 endonuclease activity GO:0006308 DNA catabolic process GO:0016788 hydrolase activity, acting on ester bonds	gi|473813849|gb|EMS46855.1| Nuclease S1	-	GO:0004519 GO:0006308 GO:0003676 GO:0016023	0	0	0	35.7696	44.4875	66.8338
Traes_2DL_FE21F7F7C.1	24.3759	10.5891	2.7866	3.80004	0.000144672	0.00292496	Traes_2DL_FE21F7F7C			IWGSC_CSS_2DL_scaff_9894462	715	3251	GO:0005515 protein binding GO:0005524 ATP binding GO:0004674 protein serine/threonine kinase activity GO:0004672 protein kinase activity GO:0005509 calcium ion binding GO:0030247 polysaccharide binding GO:0006468 protein phosphorylation	gi|474169162|gb|EMS57496.1| Wall-associated receptor kinase 5	2.7.11.1	GO:0048046 GO:0016023 GO:0030247 GO:0005509 GO:0009507 GO:0006167 GO:0006468 GO:0004674 GO:0046686 GO:0004001 GO:0006166 GO:0080094 GO:0005886 GO:0005507 GO:0005524 GO:0005739 GO:0009069 GO:0006144	0	0	0	97.8958	26.4144	21.9454
Traes_1BS_FB5EFAEBB.1	24.283	10.5845	2.7739	3.81579	0.00013575	0.00277411	Traes_1BS_FB5EFAEBB			1B	11626894	11630171	GO:0003674 molecular_function GO:0008150 biological_process	gi|514823492|ref|XP_004986406.1| PREDICTED: uncharacterized protein DDB_G0271670-like	-	GO:0009536 GO:0030479 GO:2000601 GO:0003779 GO:0006897 GO:0042302 GO:0005634	0	0	0	67.774	18.073	59.8511
Traes_7AS_A70A185F1.1	24.1547	10.5774	2.8015	3.77564	0.000159596	0.00318402	Traes_7AS_A70A185F1			7A	15165498	15168159	GO:0003677 DNA binding GO:0005634 nucleus GO:0006355 regulation of transcription, DNA-templated GO:0006351 transcription, DNA-templated GO:0003700 transcription factor activity, sequence-specific DNA binding GO:0007275 multicellular organismal development	gi|475602202|gb|EMT25061.1| Ethylene-responsive transcription factor WRI1	-	GO:0009744 GO:0045723 GO:1901959 GO:0006357 GO:0006110 GO:0032440 GO:0000981 GO:0019432 GO:0003677 GO:0009887 GO:0055114 GO:0005634	0	0	0	97.8958	11.1219	35.9107
Traes_3AL_0BCECB913.1	24.1709	10.5739	2.7525	3.84157	0.000122249	0.00253554	Traes_3AL_0BCECB913			3A	158238141	158238548	GO:0005975 carbohydrate metabolic process	gi|474099650|gb|EMS55186.1| Acidic endochitinase	-	GO:0004568 GO:0005773 GO:0006032 GO:0016023 GO:0005618 GO:0003796 GO:0005576 GO:0000272 GO:0016998	0	0	0	53.6544	44.4875	46.8834
Traes_5DL_3839D83EB.1	217.41	10.5678	1.4685	7.1965	6.18e-13	8.4e-11	Traes_5DL_3839D83EB			5D	43335638	43337753	GO:0004185 serine-type carboxypeptidase activity GO:0006508 proteolysis	gi|475504099|gb|EMT04608.1| Serine carboxypeptidase-like protein 40	-	GO:0016023 GO:0004185 GO:0006508	0.880426	0	0	473.477	403.168	426.938
TRAES3BF050300090CFD_t1	24.0621	10.5591	2.8397	3.71837	0.000200515	0.0038606	TRAES3BF050300090CFD_g			3B	611989733	611991346	GO:0005515 protein binding	gi|475564403|gb|EMT14524.1| hypothetical protein F775_30165	2.5.1.18	GO:0004364 GO:0006749	0	0	0	5.64783	116.78	21.9454
Traes_2AL_98D84F920.1	23.6043	10.5441	2.7896	3.77972	0.000157007	0.00313732	Traes_2AL_98D84F920			2A	81110493	81112559	GO:0016788 hydrolase activity, acting on ester bonds GO:0016042 lipid catabolic process GO:0006629 lipid metabolic process	gi|475562036|gb|EMT13907.1| Triacylglycerol lipase 2	-	GO:0002213 GO:0016298 GO:0006635	0	0	0	82.8349	13.9023	44.8883
Traes_5AL_60726CB64.1	23.3908	10.5251	2.7597	3.81389	0.000136797	0.00278999	Traes_5AL_60726CB64			5A	64572877	64574708	GO:0004185 serine-type carboxypeptidase activity GO:0006508 proteolysis	gi|475504098|gb|EMT04607.1| Serine carboxypeptidase-like protein 40	-	GO:0016023 GO:0004185 GO:0006508	0	0	0	34.8283	48.6581	56.8586
Traes_5AL_4090950AE.1	23.3594	10.5177	2.7944	3.76388	0.000167295	0.00331189	Traes_5AL_4090950AE			IWGSC_CSS_5AL_scaff_111920	29	200	GO:0016020 membrane	gi|474288203|gb|EMS61215.1| ABC transporter G family member 19	-	GO:0010103 GO:0015408 GO:0015979 GO:0009538 GO:0005524 GO:0005739 GO:0015682	0	0	0	34.8283	90.3651	14.9628
Traes_5DL_8AF4803AF.1	23.3433	10.5173	2.8175	3.73288	0.000189301	0.0036771	Traes_5DL_8AF4803AF			IWGSC_CSS_5DL_scaff_4536839	462	691		gi|357153534|ref|XP_003576482.1| PREDICTED: putative inactive receptor-like protein kinase At1g64210-like	-	GO:0016023 GO:0004672 GO:0006468 GO:0005524	0	0	0	6.58914	87.5847	45.8859
Traes_7AS_7A7C1D8B7.1	23.0694	10.5043	2.7622	3.80288	0.000143025	0.00289815	Traes_7AS_7A7C1D8B7			7A	33022219	33022440	GO:0004867 serine-type endopeptidase inhibitor activity GO:0009611 response to wounding	gi|474196191|gb|EMS58383.1| Subtilisin inhibitor 1	-	GO:0004867 GO:0009611	0	0	0	49.8892	55.6093	32.9181
Traes_5BL_494B420A9.1	200.485	10.4488	1.4733	7.09216	1.32e-12	1.71e-10	Traes_5BL_494B420A9			IWGSC_CSS_5BL_scaff_10921125	867	2614	GO:0016788 hydrolase activity, acting on ester bonds	gi|475604175|gb|EMT25664.1| GDSL esterase/lipase	-	GO:0004091 GO:0016298 GO:0016023 GO:0015824 GO:0016042	0	0.956024	0	510.188	333.656	358.109
Traes_2DL_983FF0B63.2	22.0729	10.4472	2.794	3.73913	0.000184658	0.0035993	Traes_2DL_983FF0B63			IWGSC_CSS_2DL_scaff_9763882	1472	2840		gi|475446871|gb|EMT01576.1| hypothetical protein F775_32681	-	GO:0010193 GO:0016020 GO:0016023 GO:0005777 GO:0009617 GO:0005739 GO:0009536	0	0	0	69.6566	13.9023	48.8784
Traes_4BL_53D0EF0241.2	22.1909	10.4462	2.7795	3.75827	0.000171091	0.00337405	Traes_4BL_53D0EF0241			IWGSC_CSS_4BL_scaff_6984920	1	504		gi|326518276|dbj|BAJ88167.1| predicted protein	-	GO:0016023 GO:0016021 GO:0005886	0	0	0	20.7087	62.5605	49.8759
Traes_5BL_42CCEEE3E.1	21.8395	10.4283	2.769	3.76614	0.000165789	0.00328586	Traes_5BL_42CCEEE3E			5B	48443913	48444939	GO:0005524 ATP binding GO:0004672 protein kinase activity GO:0006468 protein phosphorylation	gi|514739874|ref|XP_004959493.1| PREDICTED: probable serine/threonine-protein kinase DDB_G0267514-like	-	GO:0016021 GO:0004930 GO:0004713 GO:0005524 GO:0000186 GO:0004709 GO:0007186 GO:0007178 GO:0009069	0	0	0	41.4174	34.7558	54.8635
TRAES3BF168400130CFD_t1	21.5854	10.4083	2.8291	3.67904	0.000234116	0.00440187	TRAES3BF168400130CFD_g			3B	25330294	25330719		gi|44888775|gb|AAS48156.1| putative ripening related protein	-	GO:0016023	0	0	0	5.64783	50.0484	73.8164
Traes_5BL_8D9889D5B.1	986.483	10.4056	1.1601	8.96954	2.98e-19	8.98e-17	Traes_5BL_8D9889D5B			IWGSC_CSS_5BL_scaff_10815234	4640	6638	GO:0004185 serine-type carboxypeptidase activity GO:0006508 proteolysis	gi|357153940|ref|XP_003576616.1| PREDICTED: serine carboxypeptidase-like 40-like	-	GO:0016023 GO:0004185 GO:0006508	4.40213	0	0	2653.54	1483.38	1777.58
Traes_2AL_A22D94DE0.2	21.5046	10.401	2.7866	3.73256	0.000189541	0.0036795	Traes_2AL_A22D94DE0			2A	247045908	247050899		gi|475516210|gb|EMT05949.1| hypothetical protein F775_23342	-	GO:0003677 GO:0016023 GO:0016020 GO:0006355	0	0	0	46.124	63.9507	18.9529
Traes_3DL_828C128CE.2	21.1896	10.3824	2.7956	3.71383	0.000204147	0.00391981	Traes_3DL_828C128CE			3D	120592558	120593090	GO:0006950 response to stress	gi|475575988|gb|EMT17411.1| hypothetical protein F775_43816	-	GO:0006950	0	0	0	62.1262	50.0484	14.9628
Traes_6DL_98091D94C.1	21.0449	10.3783	2.8181	3.68271	0.000230771	0.00434924	Traes_6DL_98091D94C			6D	140635510	140639088	GO:0005516 calmodulin binding GO:0006950 response to stress	gi|326521810|dbj|BAK00481.1| predicted protein	-	GO:0031348 GO:0009595 GO:0009867 GO:0035304 GO:0009862 GO:0010363 GO:0010310 GO:0010112 GO:0010200 GO:0006355 GO:0006612 GO:0050832 GO:0042742 GO:0006487 GO:0000165 GO:0001666 GO:0043565 GO:0003700 GO:0002237 GO:0005516 GO:0009581 GO:0080142 GO:0005667 GO	0	0	0	89.424	13.9023	22.9429
Traes_2BL_3198833F4.1	20.6576	10.3478	2.8249	3.66306	0.00024922	0.00463097	Traes_2BL_3198833F4			2B	298053581	298056620	GO:0055085 transmembrane transport GO:0008324 cation transmembrane transporter activity GO:0006812 cation transport	gi|117583138|gb|ABK41857.1| putative sodium transporter HKT7-A2	-	GO:0015081 GO:0015079 GO:0005886 GO:0071805 GO:0016021 GO:0035725 GO:0009651	0	0	0	10.3544	27.8047	85.7866
Traes_7DL_CFEA482EE.1	20.633	10.3448	2.775	3.72786	0.000193115	0.003742	Traes_7DL_CFEA482EE			7D	226191526	226196493	GO:0008236 serine-type peptidase activity GO:0006508 proteolysis	gi|475488693|gb|EMT03389.1| Lysosomal Pro-X carboxypeptidase	-	GO:0009086 GO:0005764 GO:0004185 GO:0006508 GO:0016023 GO:0000394 GO:0009507 GO:0019761	0	0	0	45.1827	41.707	36.9082
Traes_4DS_F495922CB.2	20.4985	10.3372	2.8035	3.68732	0.000226628	0.00428908	Traes_4DS_F495922CB			IWGSC_CSS_4DS_scaff_2314998	14291	15316	GO:0005576 extracellular region GO:0030145 manganese ion binding GO:0045735 nutrient reservoir activity	gi|475617137|gb|EMT30015.1| Germin-like protein 9-3	-	GO:0005576 GO:0004784 GO:0045735 GO:0030145 GO:0055114 GO:0006801	0	0	0	19.7674	26.4144	76.8089
Traes_1BL_D60867F6B.2	20.3704	10.3249	2.7845	3.70796	0.000208939	0.00399728	Traes_1BL_D60867F6B			IWGSC_CSS_1BL_scaff_3891846	1	656	GO:0008168 methyltransferase activity GO:0008171 O-methyltransferase activity	gi|475571985|gb|EMT16388.1| O-methyltransferase ZRP4	-	GO:0046983 GO:0032259 GO:0009536 GO:0008171	0	0	0	24.4739	45.8777	51.871
Traes_2AS_D35789679.2	20.1025	10.3087	2.7976	3.68486	0.000228829	0.00432298	Traes_2AS_D35789679			2A	2781055	2784781	GO:0005506 iron ion binding GO:0020037 heme binding GO:0004497 monooxygenase activity GO:0016705 oxidoreductase activity, acting on paired donors, with incorporation or reduction of molecular oxygen GO:0055114 oxidation-reduction process	gi|326514218|dbj|BAJ92259.1| predicted protein	-	GO:0055114 GO:0050592 GO:0016021 GO:0009055 GO:0010132 GO:0047085 GO:0020037 GO:0005789 GO:0005506 GO:0006570	0	0	0	22.5913	29.1949	68.8288
TRAES3BF063900050CFD_t1	20.0108	10.296	2.7931	3.68626	0.000227577	0.0043019	TRAES3BF063900050CFD_g			3B	210883317	210903711		gi|473889716|gb|EMS48539.1| hypothetical protein TRIUR3_34391	-	GO:0005739	0	0	0	22.5913	62.5605	34.9132
TRAES3BF044200090CFD_t1	19.8809	10.2952	2.7976	3.67995	0.000233278	0.0043874	TRAES3BF044200090CFD_g			3B	632393005	632394582		gi|475526720|gb|EMT07348.1| hypothetical protein F775_02859	-	GO:0005739	0	0	0	42.3587	18.073	58.8536
Traes_7BL_B5491A48C.1	19.6847	10.2813	2.8151	3.65216	0.000260043	0.00479684	Traes_7BL_B5491A48C			7B	233666993	233669168	GO:0051287 NAD binding GO:0055114 oxidation-reduction process GO:0008152 metabolic process GO:0016597 amino acid binding	gi|326490081|dbj|BAJ94114.1| predicted protein	-	GO:0006564 GO:0051287 GO:0016020 GO:0010363 GO:0016597 GO:0006612 GO:0042742 GO:0005829 GO:0009570 GO:0006569 GO:0009684 GO:0055114 GO:0009963 GO:0009561 GO:0004617 GO:0005634 GO:0005524 GO:0005739 GO:0006544 GO:0006566	0	0	0	35.7696	12.5121	69.8263
Traes_5BL_13B5BB344.2	19.6244	10.2674	2.8025	3.66373	0.000248573	0.00462292	Traes_5BL_13B5BB344			5B	159700796	159704704	GO:0003676 nucleic acid binding GO:0046872 metal ion binding	gi|326526887|dbj|BAK00832.1| predicted protein	-	GO:0008270 GO:0044212 GO:0006355 GO:0009536 GO:0043621 GO:0010031 GO:0009959 GO:0003700 GO:0046982 GO:0009590 GO:2000904 GO:0005634 GO:0005667 GO:0045449	0	0	0	17.8848	63.9507	35.9107
Traes_2AS_15640123F.1	19.3562	10.2561	2.7964	3.66766	0.000244783	0.0045594	Traes_2AS_15640123F			2A	192800052	192800960		gi|357116344|ref|XP_003559942.1| PREDICTED: uncharacterized protein LOC100833011	-	GO:0016023 GO:0005618	0	0	0	41.4174	20.8535	53.866
Traes_7BL_F7F7BAE9E.1	19.0175	10.2267	2.7918	3.66304	0.000249242	0.00463097	Traes_7BL_F7F7BAE9E			IWGSC_CSS_7BL_scaff_3112081	1	271	GO:0005524 ATP binding GO:0004672 protein kinase activity GO:0006468 protein phosphorylation	gi|474373980|gb|EMS64084.1| putative LRR receptor-like serine/threonine-protein kinase RLK	-	GO:0016023 GO:0004672 GO:0006468 GO:0005524 GO:0016021 GO:0005739	0	0	0	27.2979	38.9265	47.8809
Traes_1DL_114FC7F3D.1	19.0463	10.2254	2.8102	3.63863	0.000274089	0.00501939	Traes_1DL_114FC7F3D			1D	106967785	106971015	GO:0043531 ADP binding	gi|474290806|gb|EMS61282.1| Disease resistance protein RPM1	-	GO:0006952 GO:0043531 GO:0009536	0	0	0	39.5348	59.78	14.9628
Traes_4AL_5AA5EBC03.1	18.7665	10.2074	2.8444	3.58866	0.000332379	0.00588304	Traes_4AL_5AA5EBC03			IWGSC_CSS_4AL_scaff_7174879	227	2057	GO:0016021 integral component of membrane GO:0055085 transmembrane transport GO:0022857 transmembrane transporter activity	gi|33321035|gb|AAQ06280.1| putative phosphate transporter	-	GO:0015114 GO:0005773 GO:0005886 GO:0016036 GO:0005315 GO:0009737 GO:0035435 GO:0016021 GO:0005634 GO:0015293	0	0	0	62.1262	44.4875	5.98511
Traes_5BL_03A893CBD.1	18.7164	10.2055	2.8077	3.63489	0.000278103	0.00507906	Traes_5BL_03A893CBD			IWGSC_CSS_5BL_scaff_10894795	4568	8434	GO:0004185 serine-type carboxypeptidase activity GO:0006508 proteolysis	gi|475504098|gb|EMT04607.1| Serine carboxypeptidase-like protein 40	-	GO:0016023 GO:0004185 GO:0006508	0	0	0	21.65	27.8047	62.8437
Traes_1BS_F8B4AE89C.1	18.7088	10.1981	2.8085	3.63119	0.000282117	0.00513082	Traes_1BS_F8B4AE89C			1B	22125791	22126568	GO:0005576 extracellular region GO:0030145 manganese ion binding GO:0045735 nutrient reservoir activity	gi|475549644|gb|EMT11294.1| Putative germin-like protein 2-1	-	GO:0045735 GO:0030145 GO:0016023 GO:0031012 GO:0005618 GO:0004784 GO:0005576 GO:0009651 GO:0055114 GO:0006801	0	0	0	26.3566	63.9507	21.9454
Traes_2DS_9C04B8F4B.1	18.5521	10.1921	2.8012	3.63848	0.000274248	0.00502085	Traes_2DS_9C04B8F4B			2D	98829612	98830381	GO:0016021 integral component of membrane GO:0006810 transport GO:0005337 nucleoside transmembrane transporter activity	gi|475613019|gb|EMT28617.1| Equilibrative nucleoside transporter 4	-	GO:0016021 GO:0005337 GO:0015864 GO:0005886	0	0	0	24.4739	31.9754	54.8635
Traes_2AS_F0FCFF134.1	18.4442	10.1875	2.8585	3.56396	0.000365302	0.00635547	Traes_2AS_F0FCFF134			IWGSC_CSS_2AS_scaff_5286582	4565	6373	GO:0016021 integral component of membrane GO:0006810 transport GO:0005337 nucleoside transmembrane transporter activity	gi|475613019|gb|EMT28617.1| Equilibrative nucleoside transporter 4	-	GO:0006863 GO:0016021 GO:0005337 GO:0015858	0	0	0	27.2979	5.56093	77.8065
Traes_4BL_B1F85004D.1	18.1112	10.1507	2.8378	3.577	0.000347559	0.00610716	Traes_4BL_B1F85004D			4B	266386729	266386963		gi|514820896|ref|XP_004985132.1| PREDICTED: uncharacterized protein LOC101781479	-	NA	0	0	0	29.1805	69.5116	9.97519
Traes_2BL_2CE5ABC10.1	17.8437	10.1396	2.8379	3.57288	0.000353073	0.00617664	Traes_2BL_2CE5ABC10			IWGSC_CSS_2BL_scaff_8084295	1	1729	GO:0004252 serine-type endopeptidase activity GO:0006508 proteolysis	gi|475577496|gb|EMT17822.1| Subtilisin-like protease	-	GO:0042802 GO:0004252 GO:0016023 GO:0005618 GO:0032440 GO:0006508 GO:0043086 GO:0055114	0	0	0	73.4218	16.6828	16.9578
Traes_2DL_92A656D6C.1	17.777	10.124	2.828	3.57996	0.000343644	0.00605347	Traes_2DL_92A656D6C			2D	113809214	113809598		gi|475470284|gb|EMT02357.1| Potassium channel AKT1	-	GO:0090333 GO:0009414 GO:0007155 GO:0045010 GO:0010106 GO:0009651 GO:0015706 GO:0006826 GO:0048767 GO:0010090 GO:0030551 GO:0042802 GO:0045595 GO:0010014 GO:0010167 GO:0005242 GO:0010107 GO:0009860 GO:0071555 GO:0008076	0	0	0	13.1783	62.5605	30.9231
Traes_2AS_91AF72EAE.1	17.5573	10.1142	2.8068	3.60343	0.00031404	0.00560521	Traes_2AS_91AF72EAE			2A	12344928	12346527	GO:0005506 iron ion binding GO:0020037 heme binding GO:0004497 monooxygenase activity GO:0016705 oxidoreductase activity, acting on paired donors, with incorporation or reduction of molecular oxygen GO:0055114 oxidation-reduction process	gi|474443506|gb|EMS68496.1| Premnaspirodiene oxygenase	-	GO:0016023 GO:0009055 GO:0004497 GO:0005506 GO:0020037 GO:0016705 GO:0055114	0	0	0	48.0066	26.4144	30.9231
Traes_5AS_1452E9A3A.1	17.4694	10.1087	2.828	3.57454	0.000350842	0.00614949	Traes_5AS_1452E9A3A			IWGSC_CSS_5AS_scaff_1552490	107	1817	GO:0005874 microtubule GO:0007067 mitotic nuclear division GO:0005819 spindle GO:0060236 regulation of mitotic spindle organization GO:0032147 activation of protein kinase activity	gi|474156866|gb|EMS57145.1| hypothetical protein TRIUR3_08619	-	GO:0003676 GO:0007067 GO:0005819 GO:0005739 GO:0005516 GO:0000166 GO:0005874	0	0	0	31.0631	13.9023	59.8511
Traes_6DL_4AD7C3298.2	17.1943	10.0822	2.8312	3.56116	0.000369216	0.00640948	Traes_6DL_4AD7C3298			IWGSC_CSS_6DL_scaff_3268389	3	911	GO:0008234 cysteine-type peptidase activity GO:0006508 proteolysis	gi|475588237|gb|EMT20796.1| Vignain	-	GO:0009817 GO:0016023 GO:0007568 GO:0010282 GO:0006508 GO:0009723 GO:0008234	0	0	0	14.1196	29.1949	59.8511
Traes_1BL_B0C73CA5C.1	16.6268	10.0315	2.8241	3.55206	0.000382221	0.00660777	Traes_1BL_B0C73CA5C			IWGSC_CSS_1BL_scaff_3867447	395	985	GO:0008168 methyltransferase activity GO:0008171 O-methyltransferase activity	gi|475595131|gb|EMT22927.1| O-methyltransferase ZRP4	-	GO:0046983 GO:0032259 GO:0009536 GO:0008171	0	0	0	16.9435	38.9265	43.8908
Traes_4AS_37DF23EFD.1	16.5695	10.0236	2.8249	3.54826	0.000387787	0.00669154	Traes_4AS_37DF23EFD			4A	82912180	82912914		gi|115452561|ref|NP_001049881.1| Os03g0305200	-	GO:0005634	0	0	0	21.65	52.8288	24.938
Traes_7DS_EDF4F3552.1	16.0909	9.9901	2.8982	3.44697	0.000566912	0.0091333	Traes_7DS_EDF4F3552			7D	37705895	37706682		gi|475577615|gb|EMT17865.1| hypothetical protein F775_12350	-	GO:0016023	0	0	0	13.1783	5.56093	77.8065
Traes_6AL_D2BE73957.1	16.1058	9.9832	2.8527	3.49962	0.000465929	0.00779374	Traes_6AL_D2BE73957			6A	84996013	84997614	GO:0016021 integral component of membrane GO:0005215 transporter activity GO:0055085 transmembrane transport GO:0022857 transmembrane transporter activity GO:0006817 phosphate ion transport GO:0005315 inorganic phosphate transmembrane transporter activity	gi|474119174|gb|EMS55945.1| putative inorganic phosphate transporter 1-4	-	GO:0034219 GO:0016021 GO:0009506 GO:0005315 GO:0006857 GO:0015114 GO:0009737 GO:0035435 GO:0005773 GO:0005351 GO:0016036 GO:0005794 GO:0005634 GO:0005886	0	0	0	34.8283	52.8288	8.97767
TRAES3BF118400050CFD_t1	15.9057	9.974	2.8613	3.48582	0.000490634	0.00813693	TRAES3BF118400050CFD_g			3B	232687654	232689904	GO:0016706 oxidoreductase activity, acting on paired donors, with incorporation or reduction of molecular oxygen, 2-oxoglutarate as one donor, and incorporation of one atom each of oxygen into both donors GO:0005506 iron ion binding GO:0016491 oxidoreduct	gi|440577528|emb|CBX45607.1| GA2ox5-2 protein	-	GO:0045487 GO:0055114 GO:0010114 GO:0052634 GO:0032940 GO:0016023 GO:0016707 GO:0005506 GO:0016102	0	0	0	28.2392	8.3414	58.8536
Traes_6DL_873FBA5C3.1	15.8631	9.9623	2.8397	3.50826	0.000451053	0.00758898	Traes_6DL_873FBA5C3			6D	160338009	160338651	GO:0016758 transferase activity, transferring hexosyl groups GO:0008152 metabolic process	gi|475581744|gb|EMT18933.1| Putative UDP-glucosyltransferase	-	GO:0052641 GO:0009696 GO:0052639 GO:0046482 GO:0070301 GO:0018874 GO:0042631 GO:0010016 GO:0080167 GO:0052544 GO:0042742 GO:0071475 GO:0080044 GO:0052640 GO:0080002 GO:0052638 GO:0019761 GO:0080024 GO:0080046 GO:0071215 GO:0047251	0	0	0	13.1783	43.0972	38.9032
Traes_3AS_51DE1D50C.1	15.8849	9.9603	2.864	3.47778	0.000505586	0.00833389	Traes_3AS_51DE1D50C			3A	11560807	11565209	GO:0004066 asparagine synthase (glutamine-hydrolyzing) activity GO:0006529 asparagine biosynthetic process	gi|326510303|dbj|BAJ87368.1| predicted protein	-	GO:0009646 GO:0009749 GO:0009744 GO:0009750 GO:0006541 GO:0070981 GO:0043617 GO:0005524 GO:0004066 GO:0009063 GO:0005737 GO:0006522 GO:0006531	0	0	0	9.41305	63.9507	21.9454
Traes_1DS_5FDF4D28D.1	15.6151	9.9481	2.868	3.46859	0.000523189	0.00856312	Traes_1DS_5FDF4D28D			IWGSC_CSS_1DS_scaff_776257	991	1407	GO:0016021 integral component of membrane GO:0005886 plasma membrane	gi|475547015|gb|EMT10793.1| hypothetical protein F775_42562	-	GO:0005886 GO:0016021	0	0	0	64.0088	9.73163	19.9504
Traes_7AS_B2F0AB564.1	15.5271	9.9358	2.8293	3.51175	0.000445163	0.00750383	Traes_7AS_B2F0AB564			7A	37852529	37853231	GO:0005515 protein binding	gi|475596446|gb|EMT23363.1| Putative inactive receptor kinase	2.7.11.1	GO:0006468 GO:0055114 GO:0004674 GO:0016021 GO:0016023 GO:0005524 GO:0050321 GO:0032440 GO:0005886 GO:0009069	0	0	0	41.4174	27.8047	23.9404
Traes_6AL_DA59B5C01.1	15.4246	9.9198	2.8487	3.48216	0.000497377	0.00822424	Traes_6AL_DA59B5C01			6A	185017884	185019817	GO:0008150 biological_process	gi|242065920|ref|XP_002454249.1| hypothetical protein SORBIDRAFT_04g027520	-	NA	0	0	0	13.1783	51.4386	27.9305
Traes_7AL_9E242ADA4.1	15.3295	9.9149	2.8743	3.44954	0.000561541	0.00906983	Traes_7AL_9E242ADA4			IWGSC_CSS_7AL_scaff_4535601	689	1217	GO:0030145 manganese ion binding GO:0045735 nutrient reservoir activity	gi|474369576|gb|EMS63782.1| Putative germin-like protein 2-2	-	GO:0045735 GO:0030145 GO:0016023 GO:0031012 GO:0005618 GO:0004784 GO:0048046 GO:0009651 GO:0055114 GO:0006801	0	0	0	47.0653	38.9265	5.98511
TRAES3BF115100050CFD_t1	15.3163	9.9087	2.8645	3.45907	0.000542046	0.00881336	TRAES3BF115100050CFD_g			3B	49842195	49844269	GO:0005524 ATP binding GO:0004672 protein kinase activity GO:0030246 carbohydrate binding GO:0006468 protein phosphorylation	gi|475609037|gb|EMT27239.1| Lectin-domain containing receptor kinase A4.2	2.7.11.1	GO:0006468 GO:0003723 GO:0004674 GO:0006278 GO:0003964 GO:0009536 GO:0016023 GO:0005524 GO:0015074 GO:0030246 GO:0005634 GO:0009069	0	0	0	23.5326	58.3898	9.97519
Traes_7AL_A7C5F0C23.2	15.2602	9.9034	2.8593	3.46357	0.000533062	0.00868958	Traes_7AL_A7C5F0C23			7A	169000926	169001555		gi|473964953|gb|EMS51221.1| hypothetical protein TRIUR3_13145	-	NA	0	0	0	22.5913	56.9995	11.9702
Traes_2AS_F674DEB54.1	15.0743	9.8894	2.8348	3.4886	0.000485562	0.00807312	Traes_2AS_F674DEB54			IWGSC_CSS_2AS_scaff_3056879	1	238		gi|326509931|dbj|BAJ87181.1| predicted protein	-	GO:0016023 GO:0005739 GO:0016844 GO:0016114 GO:0042432	0	0	0	22.5913	38.9265	28.928
Traes_2BS_B8E0D9C5A.1	15.0618	9.8819	2.9306	3.37193	0.000746438	0.0114163	Traes_2BS_B8E0D9C5A			2B	57301002	57301519	GO:0005488 binding	gi|475592045|gb|EMT21961.1| hypothetical protein F775_10524	-	GO:0016020	0	0	0	7.53044	77.853	4.98759
Traes_1AS_46D047EC3.1	14.8568	9.8701	2.8517	3.4612	0.000537778	0.00875525	Traes_1AS_46D047EC3			1A	9610728	9611464	GO:0016021 integral component of membrane GO:0005886 plasma membrane	gi|475547013|gb|EMT10791.1| hypothetical protein F775_04337	-	GO:0005886 GO:0016021	0	0	0	41.4174	34.7558	12.9677
Traes_7AS_D6C8300AA.1	14.7941	9.8688	3.0029	3.28645	0.00101458	0.0146908	Traes_7AS_D6C8300AA			7A	15924854	15925069	GO:0004867 serine-type endopeptidase inhibitor activity GO:0009611 response to wounding	gi|514710531|ref|XP_004952054.1| PREDICTED: subtilisin inhibitor 1-like	-	GO:0009611 GO:0004867 GO:0006508 GO:0008233	0	0	0	16.9435	0	71.8213
Traes_5AL_EAD9FA63C.1	14.8445	9.8665	2.85	3.46197	0.000536243	0.00873694	Traes_5AL_EAD9FA63C			IWGSC_CSS_5AL_scaff_2731456	62	3417	GO:0005515 protein binding GO:0005524 ATP binding GO:0004674 protein serine/threonine kinase activity GO:0004672 protein kinase activity GO:0005509 calcium ion binding GO:0006468 protein phosphorylation	gi|474141589|gb|EMS56542.1| Wall-associated receptor kinase 3	2.7.11.1	GO:0030247 GO:0016023 GO:0005509 GO:0006468 GO:0005524 GO:0004674 GO:0009069	0	0	0	32.0044	43.0972	13.9653
Traes_5AL_E5A605C6D.1	14.8168	9.8642	2.847	3.46474	0.000530754	0.00865642	Traes_5AL_E5A605C6D			IWGSC_CSS_5AL_scaff_2259391	69	259		gi|474111100|gb|EMS55596.1| hypothetical protein TRIUR3_30196	-	NA	0	0	0	15.0609	38.9265	34.9132
Traes_7BS_536E0C72C.1	14.7225	9.8597	2.8808	3.4225	0.000620481	0.00983626	Traes_7BS_536E0C72C			7B	72971619	72972258	GO:0016758 transferase activity, transferring hexosyl groups GO:0008152 metabolic process	gi|475548025|gb|EMT10984.1| Anthocyanidin 5,3-O-glucosyltransferase	-	GO:0016758 GO:0008152	0	0	0	9.41305	18.073	60.8486
Traes_7DL_60ABFDBB3.1	14.3147	9.8195	2.8455	3.45088	0.000558764	0.00903648	Traes_7DL_60ABFDBB3			7D	71547274	71547713		gi|357117851|ref|XP_003560675.1| PREDICTED: reticuline oxidase-like protein-like	-	GO:0006979 GO:0005618 GO:0055114 GO:0010197 GO:0016023 GO:0050660 GO:0008762 GO:0005886 GO:0009793 GO:0048046 GO:0006040	0	0	0	30.1218	20.8535	34.9132
Traes_7DL_8D02A2581.1	14.3294	9.8146	2.8529	3.44023	0.000581221	0.00930703	Traes_7DL_8D02A2581			7D	63007292	63008652	GO:0005525 GTP binding GO:0006886 intracellular protein transport GO:0016192 vesicle-mediated transport GO:0005622 intracellular GO:0005783 endoplasmic reticulum GO:0005794 Golgi apparatus GO:0007264 small GTPase mediated signal transduction	gi|475546703|gb|EMT10738.1| GTP-binding protein SAR1A	-	GO:0005829 GO:0007264 GO:0016023 GO:0006888 GO:0005215 GO:0006886 GO:0009507 GO:0005783 GO:0005794 GO:0005525 GO:0005886	0	0	0	16.9435	43.0972	25.9355
Traes_1AL_EF612EAAC.1	14.2172	9.8116	2.8678	3.42127	0.000623295	0.00987593	Traes_1AL_EF612EAAC			1A	227533553	227534366	GO:0004185 serine-type carboxypeptidase activity GO:0006508 proteolysis	gi|473842756|gb|EMS47341.1| Serine carboxypeptidase-like 51	-	GO:0016023 GO:0004185 GO:0006508	0	0	0	27.2979	11.1219	46.8834
Traes_4AS_9AB9C04EC.2	14.2777	9.8095	2.9287	3.34942	0.00080982	0.0121912	Traes_4AS_9AB9C04EC			IWGSC_CSS_4AS_scaff_5952392	4315	7148	GO:0005524 ATP binding GO:0004674 protein serine/threonine kinase activity GO:0004672 protein kinase activity GO:0009966 regulation of signal transduction GO:0006468 protein phosphorylation	gi|357120285|ref|XP_003561858.1| PREDICTED: probable receptor-like serine/threonine-protein kinase At4g34500-like	2.7.11.1	GO:0009536 GO:0005524 GO:0000186 GO:0004709 GO:0005886 GO:0007178 GO:0009069	0	0	0	1.88261	45.8777	37.9057
Traes_2DS_2BF01F2A0.1	14.0768	9.7979	2.8708	3.41291	0.000642729	0.0101231	Traes_2DS_2BF01F2A0			IWGSC_CSS_2DS_scaff_5291462	1	707	GO:0016747 transferase activity, transferring acyl groups other than amino-acyl groups	gi|413954663|gb|AFW87312.1| hypothetical protein ZEAMMB73_251207	-	GO:0010327	0	0	0	34.8283	9.73163	39.9008
Traes_7AL_9C0D00E4A.1	14.0007	9.787	2.8557	3.42721	0.000609813	0.00968411	Traes_7AL_9C0D00E4A			IWGSC_CSS_7AL_scaff_4478582	7	498		gi|474373980|gb|EMS64084.1| putative LRR receptor-like serine/threonine-protein kinase RLK	-	NA	0	0	0	41.4174	23.634	18.9529
Traes_2BL_FDC05871A.2	13.9158	9.7752	2.8495	3.43051	0.000602454	0.00958647	Traes_2BL_FDC05871A			IWGSC_CSS_2BL_scaff_8060963	3027	4105	GO:0005515 protein binding GO:0008270 zinc ion binding	gi|475624463|gb|EMT32618.1| Putative E3 ubiquitin-protein ligase	-	GO:0008270 GO:0016874	0	0	0	22.5913	31.9754	28.928
Traes_5DL_F269EF70D.1	13.8857	9.7732	2.8502	3.42891	0.00060602	0.00963595	Traes_5DL_F269EF70D			IWGSC_CSS_5DL_scaff_4568555	1024	1998	GO:0046872 metal ion binding	gi|475535970|gb|EMT08834.1| Zinc finger protein 1	-	GO:0046872 GO:0003677	0	0	0	22.5913	27.8047	32.9181
Traes_7BL_716318CAD.1	13.798	9.7692	2.8824	3.38931	0.000700699	0.0108368	Traes_7BL_716318CAD			IWGSC_CSS_7BL_scaff_6566122	2	299	GO:0005509 calcium ion binding	gi|475515141|gb|EMT05810.1| hypothetical protein F775_42563	-	GO:0005509	0	0	0	52.7131	11.1219	18.9529
Traes_1BL_BB910DD0A.1	13.8794	9.7672	2.8672	3.4066	0.000657774	0.0103063	Traes_1BL_BB910DD0A			1B	127862238	127863380	GO:0005975 carbohydrate metabolic process GO:0004553 hydrolase activity, hydrolyzing O-glycosyl compounds	gi|475617213|gb|EMT30040.1| Hydroxyisourate hydrolase	-	GO:0009505 GO:0005975 GO:0043169 GO:0016023 GO:0008422 GO:0009860	0	0	0	15.0609	47.2679	20.9479
Traes_2AL_56CF420BA.1	13.8202	9.7667	2.8517	3.42488	0.000615076	0.00975791	Traes_2AL_56CF420BA			IWGSC_CSS_2AL_scaff_6414395	3536	3917	GO:0009055 electron carrier activity	gi|474212397|gb|EMS58903.1| Blue copper protein	-	GO:0005507 GO:0016023 GO:0009055 GO:0009536	0	0	0	22.5913	26.4144	33.9156
Traes_5BL_F0C94BA2D.1	13.7901	9.7569	2.8818	3.38569	0.000710004	0.0109593	Traes_5BL_F0C94BA2D			5B	200656653	200659060	GO:0005515 protein binding	gi|326532454|dbj|BAK05156.1| predicted protein	-	GO:0005509 GO:0051726 GO:0006355 GO:0042802 GO:0051567 GO:0003677 GO:0006270 GO:0008283 GO:0006275 GO:0006306	0	0	0	10.3544	51.4386	20.9479
Traes_3AL_00A2CEAC4.2	13.7673	9.7561	2.8687	3.40087	0.000671707	0.0104831	Traes_3AL_00A2CEAC4			IWGSC_CSS_3AL_scaff_4267803	187	1505		gi|473777259|gb|EMS45972.1| putative WRKY transcription factor 38	-	GO:0003700 GO:0043565 GO:0006355 GO:0005667 GO:0045449	0	0	0	13.1783	44.4875	24.938
Traes_5AL_271B17F29.1	13.6456	9.7436	2.8641	3.40195	0.000669059	0.0104475	Traes_5AL_271B17F29			5A	127884409	127886183	GO:0003924 GTPase activity GO:0005525 GTP binding	gi|357111359|ref|XP_003557481.1| PREDICTED: guanylate-binding protein 4-like	-	GO:0005768 GO:0006955 GO:0016023 GO:0005802 GO:0003924 GO:0016020 GO:0005794 GO:0005525	0	0	0	18.8261	43.0972	19.9504
Traes_7AS_1909B0592.1	13.5156	9.7394	3.0054	3.2406	0.00119276	0.0166343	Traes_7AS_1909B0592			IWGSC_CSS_7AS_scaff_4254111	814	998	GO:0016021 integral component of membrane GO:0006952 defense response	gi|326503426|dbj|BAJ86219.1| predicted protein	-	GO:0006952 GO:0005516 GO:0009607 GO:0016021	0	0	0	45.1827	0	35.9107
Traes_7BL_E72A39DBE.1	13.5304	9.7378	2.8666	3.39701	0.000681277	0.0105933	Traes_7BL_E72A39DBE			IWGSC_CSS_7BL_scaff_6742033	3759	5619	GO:0016020 membrane GO:0055085 transmembrane transport GO:0015238 drug transmembrane transporter activity GO:0015297 antiporter activity GO:0006855 drug transmembrane transport	gi|326488429|dbj|BAJ93883.1| predicted protein	-	GO:0006855 GO:0015297 GO:0009624 GO:0015238 GO:0005886	0	0	0	18.8261	19.4633	42.8933
Traes_5AL_F257AB413.1	13.2861	9.7088	2.8592	3.39566	0.000684635	0.0106299	Traes_5AL_F257AB413			5A	90298926	90300138	GO:0005524 ATP binding GO:0004674 protein serine/threonine kinase activity GO:0004672 protein kinase activity GO:0006468 protein phosphorylation	gi|475578256|gb|EMT18053.1| Wall-associated receptor kinase-like protein 8	2.7.11.1	GO:0030247 GO:0016023 GO:0005509 GO:0006468 GO:0005524 GO:0016020 GO:0004674 GO:0009069	0	0	0	22.5913	29.1949	27.9305
Traes_6BS_953D204B8.1	1124.81	9.6637	1.1756	8.22041	2.03e-16	4.48e-14	Traes_6BS_953D204B8			IWGSC_CSS_6BS_scaff_2956316	1	743		gi|475585426|gb|EMT20057.1| hypothetical protein F775_12209	-	GO:0008270	0.880426	7.64819	0	2213.01	1810.08	2717.24
Traes_2DL_CE7051D49.1	12.821	9.6592	2.9137	3.3151	0.000916091	0.0135212	Traes_2DL_CE7051D49			IWGSC_CSS_2DL_scaff_9871844	334	1286	GO:0003824 catalytic activity GO:0006520 cellular amino acid metabolic process GO:0030170 pyridoxal phosphate binding GO:0016831 carboxy-lyase activity GO:0019752 carboxylic acid metabolic process	gi|475569108|gb|EMT15687.1| Aromatic-L-amino-acid decarboxylase	-	GO:0030170 GO:0004058 GO:0006547 GO:0006558 GO:0006568 GO:0006570 GO:0009821 GO:0042432	0	0	0	6.58914	19.4633	50.8735
Traes_4AL_6149CD9B7.2	12.8352	9.6538	2.8891	3.34151	0.000833238	0.0125014	Traes_4AL_6149CD9B7			4A	131437455	131439106		gi|475416183|gb|EMT00988.1| hypothetical protein F775_18290	-	NA	0	0	0	13.1783	45.8777	17.9553
Traes_5AL_833A3E425.1	12.7885	9.6489	2.8909	3.3377	0.00084476	0.0126331	Traes_5AL_833A3E425			IWGSC_CSS_5AL_scaff_2740323	3286	4409		gi|474173721|gb|EMS57688.1| hypothetical protein TRIUR3_00888	-	NA	0	0	0	11.2957	44.4875	20.9479
Traes_6DS_9A9EDCD1F.1	12.777	9.6483	2.8817	3.3481	0.00081367	0.0122433	Traes_6DS_9A9EDCD1F		Oxidoreductase, zinc-binding dehydrogenase family protein [Source:Projected from Arabidopsis thaliana (AT1G23740) TAIR;Acc:AT1G23740]	6D	29120365	29121903	GO:0008270 zinc ion binding GO:0016491 oxidoreductase activity GO:0055114 oxidation-reduction process	gi|357147655|ref|XP_003574429.1| PREDICTED: quinone oxidoreductase-like protein At1g23740, chloroplastic-like	-	GO:0035671 GO:0009072 GO:0000096 GO:0009941 GO:0048046 GO:0016117 GO:0008270 GO:0010319 GO:0006636 GO:0010264 GO:0000166 GO:0044272 GO:0006766 GO:0042558 GO:0006546 GO:0019748 GO:0042742 GO:0009106 GO:0015995 GO:0009108 GO:0019288 GO:0035798 GO:0019216 GO	0	0	0	16.0022	41.707	18.9529
Traes_2BL_512057102.1	12.6	9.6385	3.0315	3.17941	0.00147574	0.0197606	Traes_2BL_512057102			IWGSC_CSS_2BL_scaff_8074107	838	1333		gi|242076204|ref|XP_002448038.1| hypothetical protein SORBIDRAFT_06g020080	-	GO:0016020	0	0	0	53.6544	0	21.9454
TRAES3BF115400010CFD_t1	12.5461	9.6321	3.0249	3.1843	0.00145104	0.0194793	TRAES3BF115400010CFD_g			v443_1154	19227	20795		gi|475526720|gb|EMT07348.1| hypothetical protein F775_02859	-	GO:0005739	0	0	0	42.3587	0	32.9181
Traes_5AL_F2A49EB8E.1	12.5918	9.629	3.0382	3.16929	0.00152813	0.0202586	Traes_5AL_F2A49EB8E			IWGSC_CSS_5AL_scaff_2785207	1588	3155	GO:0003677 DNA binding GO:0005634 nucleus GO:0006355 regulation of transcription, DNA-templated GO:0006351 transcription, DNA-templated	gi|474392020|gb|EMS65428.1| Protein FEZ	-	GO:0006355 GO:0003677 GO:0048829 GO:0003700 GO:0048103 GO:0045770 GO:0005667 GO:0045449	0	0	0	31.0631	44.4875	0
Traes_4AS_3E18CE943.2	12.6086	9.6269	3.0777	3.12797	0.00176018	0.0226733	Traes_4AS_3E18CE943			4A	1322334	1324030	GO:0016021 integral component of membrane	gi|474111400|gb|EMS55645.1| hypothetical protein TRIUR3_15721	-	GO:0016021	0	0	0	7.53044	68.1214	0
Traes_5AS_7818B220C.1	12.5483	9.6209	3.0581	3.14605	0.00165491	0.0215673	Traes_5AS_7818B220C			IWGSC_CSS_5AS_scaff_1157584	2371	3774	GO:0005506 iron ion binding GO:0020037 heme binding GO:0004497 monooxygenase activity GO:0016705 oxidoreductase activity, acting on paired donors, with incorporation or reduction of molecular oxygen GO:0055114 oxidation-reduction process	gi|473861121|gb|EMS47539.1| Isoflavone 2'-hydroxylase	-	GO:0016023 GO:0009055 GO:0004497 GO:0005506 GO:0020037 GO:0016705 GO:0009536 GO:0055114	0	0	0	14.1196	61.1702	0
Traes_3AS_E8BB7E115.1	12.3694	9.6105	2.8941	3.32075	0.00089776	0.0132939	Traes_3AS_E8BB7E115			3A	2659055	2660582	GO:0005737 cytoplasm GO:0003824 catalytic activity GO:0009058 biosynthetic process GO:0006559 L-phenylalanine catabolic process GO:0016841 ammonia-lyase activity	gi|475587418|gb|EMT20538.1| Phenylalanine ammonia-lyase	-	GO:0005737 GO:0045548 GO:0052883 GO:0009800 GO:0006559 GO:0006570 GO:0009821	0	0	0	42.3587	13.9023	17.9553
TRAES3BF059600030CFD_t1	12.3072	9.6051	2.9667	3.23758	0.00120549	0.0167765	TRAES3BF059600030CFD_g			3B	85511811	85513452	GO:0005506 iron ion binding GO:0020037 heme binding GO:0004497 monooxygenase activity GO:0016705 oxidoreductase activity, acting on paired donors, with incorporation or reduction of molecular oxygen GO:0055114 oxidation-reduction process	gi|474441084|gb|EMS68419.1| Premnaspirodiene oxygenase	-	GO:0020037 GO:0016705 GO:0004497 GO:0005506 GO:0009055 GO:0055114	0	0	0	39.5348	1.39023	32.9181
Traes_7AS_FF757AF79.1	12.3243	9.6011	2.9495	3.25512	0.00113343	0.0160195	Traes_7AS_FF757AF79			7A	16077879	16083075	GO:0043531 ADP binding	gi|357145517|ref|XP_003573670.1| PREDICTED: putative disease resistance protein RGA3-like	-	GO:0006952 GO:0043531 GO:0004721 GO:0016023 GO:0005739 GO:0006470	0	0	0	2.82392	22.2437	48.8784
Traes_4AL_8BA51BBE8.2	12.1017	9.5748	2.8889	3.31436	0.000918543	0.0135422	Traes_4AL_8BA51BBE8			4A	161856190	161861342	GO:0005524 ATP binding GO:0004672 protein kinase activity GO:0006468 protein phosphorylation	gi|475538834|gb|EMT09305.1| Putative serine/threonine-protein kinase	2.7.11.22 | 2.7.11.1	GO:0008353 GO:0005886 GO:0006468 GO:0005524 GO:0009536 GO:0051301 GO:0009069	0	0	0	15.0609	23.634	33.9156
Traes_1DS_63A6AA15E.1	11.957	9.5533	3.0554	3.12668	0.00176791	0.0227636	Traes_1DS_63A6AA15E			IWGSC_CSS_1DS_scaff_1908397	3843	7492	GO:0004185 serine-type carboxypeptidase activity GO:0006508 proteolysis	gi|475554537|gb|EMT12249.1| Serine carboxypeptidase 2	3.4.16.6	GO:0004185 GO:0005773 GO:0016023 GO:0006508 GO:0007020 GO:0005739	0	0	0	24.4739	47.2679	0
Traes_2AL_AF9357B4C.1	11.9196	9.5473	2.9429	3.24419	0.00117783	0.0164712	Traes_2AL_AF9357B4C			IWGSC_CSS_2AL_scaff_6340654	4636	7600	GO:0003677 DNA binding GO:0003682 chromatin binding	gi|473990430|gb|EMS51856.1| Transcription factor LAF1	-	GO:0009751 GO:0003677 GO:0010018 GO:0005515 GO:0003700 GO:0045893 GO:0003682 GO:0005634 GO:0005667 GO:0045449 GO:0000785	0	0	0	21.65	45.8777	3.99008
Traes_6AL_2E5E8CFB0.2	11.8415	9.5435	2.9186	3.26987	0.00107596	0.0153654	Traes_6AL_2E5E8CFB0			6A	203084684	203085801		gi|475570845|gb|EMT16127.1| hypothetical protein F775_19786	-	GO:0009536 GO:0016020	0	0	0	37.6522	26.4144	6.98263
Traes_6AL_61F686AB7.1	11.6985	9.5309	3.0455	3.12949	0.00175109	0.0225884	Traes_6AL_61F686AB7			IWGSC_CSS_6AL_scaff_5814564	14471	15688	GO:0005524 ATP binding GO:0004674 protein serine/threonine kinase activity GO:0004672 protein kinase activity GO:0009966 regulation of signal transduction GO:0006468 protein phosphorylation	gi|475592588|gb|EMT22124.1| Wall-associated receptor kinase 3	2.7.11.1	GO:0030247 GO:0016023 GO:0005509 GO:0006468 GO:0005524 GO:0016020 GO:0004674 GO:0005739 GO:0009069	0	0	0	27.2979	0	42.8933
Traes_3AL_8BD2EAD06.1	318.74	9.5307	0.874	10.9045	1.1e-27	6.69e-25	Traes_3AL_8BD2EAD06			3A	173146978	173149758	GO:0005506 iron ion binding GO:0020037 heme binding GO:0004497 monooxygenase activity GO:0016705 oxidoreductase activity, acting on paired donors, with incorporation or reduction of molecular oxygen GO:0055114 oxidation-reduction process	gi|514780706|ref|XP_004969660.1| PREDICTED: cytochrome P450 711A1-like	-	GO:0009934 GO:0009611 GO:0016117 GO:0009805 GO:0016020 GO:0016023 GO:0010363 GO:0070330 GO:0020037 GO:0009055 GO:0006612 GO:0019825 GO:0005506 GO:0009926 GO:0010223 GO:0055114 GO:0009963 GO:0005739	2.64128	0	0	499.833	732.653	677.315
Traes_7DS_82476C972.1	11.5697	9.5148	3.0512	3.11837	0.00181853	0.0232878	Traes_7DS_82476C972			7D	9495304	9497932	GO:0005515 protein binding	gi|475458670|gb|EMT01934.1| LRR receptor-like serine/threonine-protein kinase FLS2	-	GO:0016301 GO:0016023 GO:0032440 GO:0016310 GO:0055114	0	0	0	23.5326	0	45.8859
Traes_2DL_29D81C76B.1	11.5934	9.5124	2.8988	3.28154	0.00103243	0.0148889	Traes_2DL_29D81C76B			2D	138467493	138467999		gi|20152973|gb|AAM13439.1|AF474072_1 similar to putative receptor protein kinase from A. thaliana	-	GO:0006468 GO:0005524 GO:0004674 GO:0009069	0	0	0	29.1805	26.4144	13.9653
Traes_7AS_D8B634EC8.1	11.5443	9.5072	3.0646	3.10224	0.00192062	0.0243538	Traes_7AS_D8B634EC8			7A	16102096	16102983	GO:0004252 serine-type endopeptidase activity GO:0006508 proteolysis	gi|474276334|gb|EMS61069.1| Subtilisin-like protease	-	GO:0042802 GO:0004252 GO:0016023 GO:0005618 GO:0006508 GO:0043086	0	0	0	44.2414	25.0242	0
Traes_2BL_593BB67B5.1	11.5684	9.5055	3.0648	3.10151	0.00192536	0.0243993	Traes_2BL_593BB67B5			IWGSC_CSS_2BL_scaff_8003272	282	1319	GO:0005515 protein binding	gi|475570760|gb|EMT16107.1| Calmodulin-binding transcription activator 2	-	GO:0005516 GO:0005634 GO:0009607 GO:0003677	0	0	0	23.5326	45.8777	0
Traes_4BS_5930EF5D6.1	11.5156	9.4999	2.9004	3.27533	0.00105537	0.0151464	Traes_4BS_5930EF5D6			IWGSC_CSS_4BS_scaff_787157	1952	4299	GO:0003824 catalytic activity GO:0009058 biosynthetic process GO:0030170 pyridoxal phosphate binding	gi|475584655|gb|EMT19835.1| 1-aminocyclopropane-1-carboxylate synthase 1	4.4.1.14	GO:0042218 GO:0009693 GO:0006417 GO:0008483 GO:0009735 GO:0042802 GO:0016847 GO:0009733 GO:0010200 GO:0005737 GO:0030170 GO:0006519	0	0	0	19.7674	33.3656	15.9603
Traes_5AS_51CC40F2B.1	11.5042	9.4997	2.8961	3.28014	0.00103755	0.0149482	Traes_5AS_51CC40F2B			IWGSC_CSS_5AS_scaff_1534841	709	1422	GO:0005515 protein binding	gi|474045707|gb|EMS53465.1| BTB/POZ and MATH domain-containing protein 3	-	GO:0005739 GO:0009536	0	0	0	17.8848	29.1949	21.9454
Traes_6DL_8335E24CC.1	11.4527	9.4988	3.1388	3.02623	0.00247626	0.0296906	Traes_6DL_8335E24CC			6D	115459423	115460282	GO:0003824 catalytic activity GO:0008152 metabolic process	gi|475503141|gb|EMT04499.1| Putative 4-coumarate--CoA ligase 2	-	GO:0009744 GO:0010224 GO:0009718 GO:0010584 GO:0016207 GO:0009805 GO:0009809 GO:0009811	0	0	0	1.88261	0	66.8338
Traes_5DL_ED76E3E04.1	11.4657	9.4909	2.9173	3.25336	0.00114048	0.0160696	Traes_5DL_ED76E3E04			IWGSC_CSS_5DL_scaff_4533777	466	816	GO:0009055 electron carrier activity	gi|475614478|gb|EMT29096.1| Blue copper protein	-	GO:0009646 GO:0015690 GO:0006979 GO:0005507 GO:0009753 GO:0009620 GO:0009695 GO:0009055 GO:0016023 GO:0046658 GO:0005773	0	0	0	14.1196	41.707	12.9677
Traes_7DS_FB01AD412.1	11.3432	9.4816	2.8992	3.27041	0.00107393	0.0153654	Traes_7DS_FB01AD412			IWGSC_CSS_7DS_scaff_2802626	2	234	GO:0020037 heme binding GO:0006979 response to oxidative stress GO:0004601 peroxidase activity GO:0055114 oxidation-reduction process	gi|475498927|gb|EMT04116.1| Peroxidase 1	-	GO:0046872 GO:0006979 GO:0016023 GO:0020037 GO:0004601 GO:0055114	0	0	0	17.8848	22.2437	27.9305
Traes_1BS_71EBCA90B.1	11.367	9.4772	2.9325	3.23174	0.00123039	0.017055	Traes_1BS_71EBCA90B			IWGSC_CSS_1BS_scaff_3403406	359	994	GO:0008168 methyltransferase activity GO:0008171 O-methyltransferase activity	gi|475591218|gb|EMT21689.1| O-methyltransferase ZRP4	-	GO:0046983 GO:0032259 GO:0009536 GO:0008171	0	0	0	10.3544	45.8777	11.9702
Traes_2DL_28CF28124.1	11.2963	9.4758	2.8977	3.27012	0.00107503	0.0153654	Traes_2DL_28CF28124			2D	141479311	141484496	GO:0005975 carbohydrate metabolic process GO:0004553 hydrolase activity, hydrolyzing O-glycosyl compounds	gi|475620124|gb|EMT30998.1| Beta-glucosidase 6	3.2.1.21	GO:0033907 GO:0047701 GO:0004338 GO:0080083 GO:0046872 GO:0004565 GO:0009505 GO:0016023 GO:0009860 GO:0005982 GO:0005985 GO:0006012 GO:0006027 GO:0006687 GO:0009341 GO:0046486	0	0	0	22.5913	22.2437	22.9429
Traes_4AL_C863DCEDC.1	11.2252	9.4727	2.9914	3.16659	0.00154237	0.0204027	Traes_4AL_C863DCEDC			4A	178851337	178853375	GO:0003677 DNA binding GO:0005634 nucleus GO:0006355 regulation of transcription, DNA-templated GO:0006351 transcription, DNA-templated GO:0003700 transcription factor activity, sequence-specific DNA binding GO:0007275 multicellular organismal development	gi|475602202|gb|EMT25061.1| Ethylene-responsive transcription factor WRI1	-	GO:0009744 GO:0045723 GO:1901959 GO:0006357 GO:0006110 GO:0032440 GO:0000981 GO:0019432 GO:0003677 GO:0009887 GO:0055114 GO:0005634	0	0	0	54.5957	2.78047	9.97519
EPlTAET00000007836	11.2851	9.4675	2.9843	3.17243	0.00151167	0.0201165	EPlTAEG00000007836	MIR444	microRNA MIR444 [Source:RFAM;Acc:RF00920]	IWGSC_CSS_2BL_scaff_4243411	2064	2190	NA	NA	NA	NA	0	0	0	1.88261	45.8777	19.9504
Traes_2AL_69B85C1DF.1	11.1883	9.4603	2.9014	3.26061	0.00111174	0.0157592	Traes_2AL_69B85C1DF			2A	228529012	228529560		gi|475575548|gb|EMT17303.1| Transcription factor MYB39	-	NA	0	0	0	19.7674	26.4144	20.9479
Traes_5BS_D8F4C91E8.1	11.1311	9.4588	2.919	3.24043	0.00119349	0.0166384	Traes_5BS_D8F4C91E8			5B	55483947	55485819	GO:0005874 microtubule GO:0007067 mitotic nuclear division GO:0005819 spindle GO:0060236 regulation of mitotic spindle organization GO:0032147 activation of protein kinase activity	gi|474156866|gb|EMS57145.1| hypothetical protein TRIUR3_08619	-	GO:0003676 GO:0007067 GO:0005819 GO:0005739 GO:0005516 GO:0000166 GO:0005874	0	0	0	30.1218	9.73163	26.933
Traes_5AL_F6773CFC6.1	11.1202	9.4564	3.1467	3.00521	0.00265397	0.0312862	Traes_5AL_F6773CFC6			5A	123716812	123717404		gi|475490478|gb|EMT03501.1| hypothetical protein F775_20686	-	GO:0016021 GO:0008285	0	0	0	1.88261	0	64.8387
Traes_1AL_86FC255E9.2	11.1726	9.4546	3.0779	3.07175	0.00212811	0.0264088	Traes_1AL_86FC255E9			IWGSC_CSS_1AL_scaff_3872663	6106	6396		gi|474111100|gb|EMS55596.1| hypothetical protein TRIUR3_30196	-	NA	0	0	0	19.7674	47.2679	0
Traes_5DL_6D88804F2.2	11.1339	9.4531	3.0715	3.07771	0.00208599	0.0259828	Traes_5DL_6D88804F2			5D	139875161	139876945	GO:0003824 catalytic activity GO:0004834 tryptophan synthase activity GO:0008152 metabolic process GO:0006568 tryptophan metabolic process	gi|473870205|gb|EMS47751.1| Indole-3-glycerol phosphate lyase, chloroplastic	4.2.1.20 | 4.1.2.8	GO:0042742 GO:0004834 GO:0052544 GO:0033984 GO:0009570 GO:0000162 GO:0006571 GO:0009094	0	0	0	34.8283	31.9754	0
Traes_7DL_A2096A724.2	11.1281	9.446	2.9485	3.20364	0.00135704	0.0184322	Traes_7DL_A2096A724			IWGSC_CSS_7DL_scaff_3320632	2983	5414		gi|475611701|gb|EMT28183.1| Putative F-box/LRR-repeat protein 23	-	GO:0016874 GO:0004672 GO:0016787 GO:0006468 GO:0005524	0	0	0	7.53044	47.2679	11.9702
Traes_1DL_CB25260A9.1	11.1032	9.4457	2.9306	3.22315	0.0012679	0.0174914	Traes_1DL_CB25260A9			1D	110699036	110699602	GO:0009055 electron carrier activity	gi|475516537|gb|EMT06003.1| Stellacyanin	-	GO:0005507 GO:0016023 GO:0009055 GO:0009536	0	0	0	7.53044	36.1461	22.9429
Traes_4BL_01A56C64A.1	11.0151	9.4372	2.9575	3.19097	0.00141797	0.0191286	Traes_4BL_01A56C64A			IWGSC_CSS_4BL_scaff_7031823	1	1743	GO:0016787 hydrolase activity	gi|326519230|dbj|BAJ96614.1| predicted protein	-	GO:0016023 GO:0016787	0	0	0	3.76522	26.4144	35.9107
Traes_3DL_F21D65093.1	11.0543	9.4365	3.135	3.01001	0.00261239	0.0309399	Traes_3DL_F21D65093			IWGSC_CSS_3DL_scaff_6861640	2	1150		gi|300681505|emb|CBH32599.1| RNA polymerase III subunit RPC82 domain containing protein, expressed	-	GO:0003899 GO:0006351 GO:0003677 GO:0005730 GO:0006144 GO:0006206	0	0	0	3.76522	62.5605	0
Traes_7DS_B730C2C12.1	10.9777	9.4329	3.0107	3.13315	0.00172938	0.0223539	Traes_7DS_B730C2C12			7D	39684472	39687757	GO:0003677 DNA binding GO:0003824 catalytic activity GO:0006281 DNA repair GO:0006284 base-excision repair	gi|475612164|gb|EMT28319.1| DEMETER-like protein 2	-	GO:0006284 GO:0004519 GO:0008080 GO:0003677 GO:0003906 GO:0042967	0	0	0	0.941305	25.0242	39.9008
Traes_6BS_539C8C254.1	10.9141	9.4308	3.0676	3.07427	0.00211017	0.0262324	Traes_6BS_539C8C254			6B	25602167	25602710	GO:0004867 serine-type endopeptidase inhibitor activity GO:0009611 response to wounding	gi|475414585|gb|EMT00963.1| Subtilisin-chymotrypsin inhibitor-2A	-	GO:0004867 GO:0009611	0	0	0	22.5913	0	42.8933
Traes_4AS_8527E5F3D.1	10.9491	9.4283	2.9467	3.19958	0.00137628	0.0186575	Traes_4AS_8527E5F3D			4A	60484092	60487199	GO:0005506 iron ion binding GO:0020037 heme binding GO:0004497 monooxygenase activity GO:0016705 oxidoreductase activity, acting on paired donors, with incorporation or reduction of molecular oxygen GO:0055114 oxidation-reduction process	gi|54290257|dbj|BAD61189.1| cytochrome P450-like	-	GO:0022900 GO:0016131 GO:0005739 GO:0009416 GO:0016705 GO:0009055 GO:0004497 GO:0020037 GO:0009826 GO:0005506 GO:0005783	0	0	0	30.1218	30.5851	4.98759
Traes_5AS_AA3DC6A5F.1	10.8139	9.4132	2.953	3.18764	0.00143441	0.0192887	Traes_5AS_AA3DC6A5F			IWGSC_CSS_5AS_scaff_1484262	2504	3373	GO:0005524 ATP binding GO:0004674 protein serine/threonine kinase activity GO:0004672 protein kinase activity GO:0009966 regulation of signal transduction GO:0006468 protein phosphorylation	gi|514780565|ref|XP_004969624.1| PREDICTED: probable receptor-like protein kinase At5g39020-like	2.7.11.1	GO:0003676 GO:0030247 GO:0016023 GO:0006468 GO:0005524 GO:0008270 GO:0004674 GO:0009069	0	0	0	37.6522	22.2437	4.98759
Traes_7AS_7B01F44E7.1	10.8298	9.4071	3.1206	3.01451	0.00257398	0.0305823	Traes_7AS_7B01F44E7			IWGSC_CSS_7AS_scaff_1451289	2	362		gi|357118364|ref|XP_003560925.1| PREDICTED: uncharacterized protein LOC100825166	-	GO:0005509	0	0	0	6.58914	58.3898	0
Traes_3B_C7A1B6AA2.1	10.7071	9.4023	2.9242	3.21535	0.00130285	0.0178376	Traes_3B_C7A1B6AA2			IWGSC_CSS_3B_scaff_10764002	2366	2809	GO:0005509 calcium ion binding	NA	NA	NA	0	0	0	29.1805	11.1219	23.9404
Traes_7AL_4DE1E0384.1	10.7239	9.3952	2.9285	3.20816	0.00133587	0.0181954	Traes_7AL_4DE1E0384			7A	176337302	176338104	GO:0006032 chitin catabolic process GO:0016998 cell wall macromolecule catabolic process GO:0004568 chitinase activity	gi|475608952|gb|EMT27214.1| Basic endochitinase A	3.2.1.14	GO:0008843 GO:0006032 GO:0016998 GO:0031640 GO:0008061 GO:0016023 GO:0009871 GO:0005576 GO:0005773 GO:0046686 GO:0050832 GO:0000272 GO:0005886	0	0	0	12.237	36.1461	15.9603
Traes_5AS_2646F5EEE.1	10.6645	9.3946	2.9157	3.22211	0.00127252	0.0175284	Traes_5AS_2646F5EEE			IWGSC_CSS_5AS_scaff_1501691	4131	5243	GO:0008234 cysteine-type peptidase activity GO:0006508 proteolysis	gi|475625786|gb|EMT33085.1| Vignain	-	GO:0009817 GO:0016023 GO:0007568 GO:0032440 GO:0010282 GO:0006508 GO:0009723 GO:0008234 GO:0055114	0	0	0	26.3566	16.6828	20.9479
Traes_2BL_AB5515C33.1	10.6802	9.3873	3.1157	3.01293	0.0025874	0.0307072	Traes_2BL_AB5515C33			IWGSC_CSS_2BL_scaff_8029967	9082	11540	GO:0016787 hydrolase activity	gi|326514732|dbj|BAJ99727.1| predicted protein	3.4.19.5	GO:0033345 GO:0006516 GO:0004067 GO:0051604 GO:0005829 GO:0006522 GO:0006531	0	0	0	8.47175	55.6093	0
Traes_2BL_9BA53BD80.1	10.6106	9.3769	2.969	3.15824	0.00158723	0.0208521	Traes_2BL_9BA53BD80			2B	267501747	267504128	GO:0008270 zinc ion binding	gi|326490505|dbj|BAJ84916.1| predicted protein	-	GO:0008270	0	0	0	9.41305	47.2679	6.98263
Traes_6AL_F78231838.1	10.5285	9.3746	2.917	3.21377	0.00131005	0.0179053	Traes_6AL_F78231838			6A	202565161	202566033	GO:0005488 binding	gi|475573178|gb|EMT16670.1| U-box domain-containing protein 23	-	GO:0005829 GO:0010363 GO:0009862 GO:0031348 GO:0009414 GO:0009867 GO:0042742 GO:0002679 GO:0004842 GO:0006612 GO:0043069 GO:0051865 GO:0000151 GO:0010310 GO:0050832 GO:0000165	0	0	0	19.7674	19.4633	23.9404
Traes_2DS_AE6E354A9.1	10.5378	9.3689	3.1048	3.0175	0.00254868	0.0303747	Traes_2DS_AE6E354A9			2D	12483730	12486477	GO:0006629 lipid metabolic process	gi|21668465|dbj|BAA07785.3| plastid omega-3 fatty acid desaturase	-	GO:0016720 GO:0042389 GO:0016717 GO:0009409 GO:0031969 GO:0006636 GO:0005783 GO:0005739 GO:0055114 GO:0080167	0	0	0	13.1783	50.0484	0
TRAES3BF038400050CFD_t1	10.4557	9.3572	3.1118	3.00703	0.00263815	0.0311345	TRAES3BF038400050CFD_g			3B	195513076	195513363	GO:0003677 DNA binding GO:0005634 nucleus GO:0006355 regulation of transcription, DNA-templated GO:0006351 transcription, DNA-templated	gi|475522265|gb|EMT06722.1| Speckle-type POZ protein	-	NA	0	0	0	11.2957	51.4386	0
TRAES3BF078400020CFD_t1	10.3972	9.3568	2.9986	3.12038	0.00180616	0.023162	TRAES3BF078400020CFD_g			3B	696304331	696304735		gi|326529895|dbj|BAK08227.1| predicted protein	-	NA	0	0	0	39.5348	20.8535	1.99504
Traes_5BL_15CFCBB43.2	10.3497	9.3461	2.9431	3.17562	0.00149519	0.0199746	Traes_5BL_15CFCBB43			5B	244193016	244195864		gi|475600578|gb|EMT24578.1| hypothetical protein F775_21271	-	GO:0005886 GO:0006810 GO:0019344 GO:0005215	0	0	0	23.5326	30.5851	7.98015
Traes_6AL_7D7521D49.1	10.3156	9.3454	2.9242	3.19585	0.00139422	0.0188594	Traes_6AL_7D7521D49			6A	181096655	181096903	GO:0016021 integral component of membrane GO:0022857 transmembrane transporter activity	gi|474266509|gb|EMS60728.1| Auxin-induced protein 5NG4	-	GO:0016020	0	0	0	17.8848	18.073	25.9355
Traes_6DL_08908F8DB.1	10.3675	9.3444	2.9595	3.1574	0.0015918	0.0208927	Traes_6DL_08908F8DB			6D	134724385	134725697	GO:0016787 hydrolase activity	gi|475567762|gb|EMT15342.1| hypothetical protein F775_17167	-	GO:0004091 GO:0009506 GO:0016023 GO:0005886 GO:0005618 GO:0005576 GO:0005829 GO:0016126 GO:0005739	0	0	0	7.53044	41.707	12.9677
TRAES3BF057400040CFD_t1	10.3279	9.3399	2.9534	3.16249	0.00156427	0.0206407	TRAES3BF057400040CFD_g			3B	758378956	758382327		gi|475513633|gb|EMT05638.1| Putative cysteine-rich receptor-like protein kinase 39	-	NA	0	0	0	15.0609	38.9265	7.98015
Traes_7AS_7ED6973DA.1	10.1741	9.3299	3.0842	3.02509	0.00248562	0.0297668	Traes_7AS_7ED6973DA			7A	325419	326880	GO:0005524 ATP binding GO:0004674 protein serine/threonine kinase activity GO:0004672 protein kinase activity GO:0006468 protein phosphorylation	gi|475621971|gb|EMT31694.1| Putative receptor-like protein kinase	2.7.11.1	GO:0003676 GO:0030247 GO:0016023 GO:0004713 GO:0006468 GO:0005524 GO:0008270 GO:0004674 GO:0009069	0	0	0	30.1218	0	30.9231
Traes_4AL_5EEE14520.1	10.1672	9.3282	3.0994	3.00971	0.00261498	0.0309591	Traes_4AL_5EEE14520			IWGSC_CSS_4AL_scaff_7176764	3851	4462	GO:0005506 iron ion binding GO:0020037 heme binding GO:0016705 oxidoreductase activity, acting on paired donors, with incorporation or reduction of molecular oxygen GO:0055114 oxidation-reduction process	gi|474274071|gb|EMS60990.1| Cytochrome P450 71D7	-	GO:0016023 GO:0009055 GO:0004497 GO:0005506 GO:0020037 GO:0016705 GO:0022900	0	0	0	14.1196	0	46.8834
Traes_5AS_EBCEA6601.1	10.2459	9.3278	2.9591	3.15223	0.0016203	0.0212165	Traes_5AS_EBCEA6601			IWGSC_CSS_5AS_scaff_1517992	1	860	GO:0046983 protein dimerization activity	gi|475597673|gb|EMT23685.1| Transcription factor PIF3	-	GO:0009630 GO:0031348 GO:0009536 GO:0009867 GO:0035304 GO:0009862 GO:0010600 GO:0010363 GO:0030003 GO:0010310 GO:0006355 GO:0009617 GO:0006612 GO:0046983 GO:0010161 GO:0000165 GO:0003677 GO:0003700 GO:0009704 GO:0010928 GO:0007623 GO:0005667 GO:0045449	0	0	0	13.1783	40.3168	7.98015
Traes_6BL_C802F81B8.1	10.2233	9.3277	2.9847	3.12513	0.00177724	0.0228652	Traes_6BL_C802F81B8			6B	181019450	181020203	GO:0005524 ATP binding	gi|475612730|gb|EMT28507.1| Heat shock cognate 70 kDa protein	-	GO:0005524 GO:0006950	0	0	0	2.82392	30.5851	27.9305
Traes_6DL_DF6D94C4E.1	10.1795	9.3248	2.9367	3.17529	0.00149689	0.0199931	Traes_6DL_DF6D94C4E			6D	157607767	157608329	GO:0042742 defense response to bacterium GO:0050832 defense response to fungus	gi|45862002|gb|AAS78779.1| pathogenesis-related protein precursor	-	GO:0009615 GO:0005618 GO:0015706 GO:0016998 GO:0009651 GO:0042742 GO:0080027 GO:0008061 GO:0009627 GO:0016023 GO:0010167 GO:0009817 GO:0009723 GO:0005576 GO:0004540 GO:0051252	0	0	0	11.2957	20.8535	28.928
Traes_4DS_4BC902279.1	10.1506	9.318	3.1015	3.00435	0.00266145	0.0313422	Traes_4DS_4BC902279			IWGSC_CSS_4DS_scaff_2291547	1118	2332	GO:0003676 nucleic acid binding GO:0046872 metal ion binding	gi|473889040|gb|EMS48439.1| hypothetical protein TRIUR3_32988	-	GO:0042127 GO:0008270 GO:0010160 GO:0010093 GO:0009755 GO:0016491 GO:0045892 GO:0008361 GO:0003677 GO:0003700 GO:0055114 GO:0005634 GO:0048440 GO:0005667 GO:0045449	0	0	0	0	31.9754	28.928
TRAES3BF110100060CFD_t1	10.0355	9.3098	3.0723	3.03028	0.0024433	0.0293655	TRAES3BF110100060CFD_g			3B	660962912	660963877	GO:0020037 heme binding GO:0046872 metal ion binding GO:0006979 response to oxidative stress GO:0004601 peroxidase activity GO:0055114 oxidation-reduction process	gi|475582924|gb|EMT19283.1| Peroxidase 15	1.11.1.7	GO:0006979 GO:0045926 GO:0055114 GO:0009651 GO:0042742 GO:0009416 GO:0046872 GO:0004601 GO:0009505 GO:0005774 GO:0016023 GO:0020037 GO:0009826 GO:0010043 GO:0050832 GO:0005886 GO:0048046	0	0	0	53.6544	5.56093	0.997519
Traes_6DL_C2F558F7E.1	10.0455	9.303	2.9516	3.15184	0.00162246	0.0212317	Traes_6DL_C2F558F7E			6D	161455457	161456390	GO:0016758 transferase activity, transferring hexosyl groups GO:0008152 metabolic process	gi|474367848|gb|EMS63606.1| UDP-glycosyltransferase 74F2	-	GO:0052641 GO:0009696 GO:0052639 GO:0046482 GO:0070301 GO:0018874 GO:0042631 GO:0010016 GO:0080167 GO:0052544 GO:0042742 GO:0071475 GO:0080044 GO:0052640 GO:0080002 GO:0052638 GO:0019761 GO:0080024 GO:0080046 GO:0071215 GO:0047251	0	0	0	7.53044	27.8047	24.938
Traes_2DL_81E326F1A.2	10.0068	9.2953	3.1122	2.98674	0.00281965	0.0327179	Traes_2DL_81E326F1A			IWGSC_CSS_2DL_scaff_9908975	2050	3054	GO:0003677 DNA binding GO:0005634 nucleus GO:0006355 regulation of transcription, DNA-templated GO:0006351 transcription, DNA-templated GO:0003700 transcription factor activity, sequence-specific DNA binding	gi|326529651|dbj|BAK04772.1| predicted protein	-	GO:0035556 GO:0000302 GO:0006355 GO:0002679 GO:0003677 GO:0010200 GO:0005515 GO:0003700 GO:0009644 GO:0005634 GO:0009873 GO:0005667 GO:0045449	0	0	0	16.9435	43.0972	0
Traes_2DL_3D34E7D16.1	9.9542	9.2906	3.1077	2.98957	0.00279375	0.0325106	Traes_2DL_3D34E7D16			IWGSC_CSS_2DL_scaff_3607062	43	358		gi|475609315|gb|EMT27335.1| hypothetical protein F775_22407	-	NA	0	0	0	0	27.8047	31.9206
Traes_4AS_773C02521.1	9.9551	9.2849	3.0242	3.07017	0.0021394	0.0265102	Traes_4AS_773C02521			4A	59802277	59803557	GO:0016706 oxidoreductase activity, acting on paired donors, with incorporation or reduction of molecular oxygen, 2-oxoglutarate as one donor, and incorporation of one atom each of oxygen into both donors GO:0016491 oxidoreductase activity GO:0055114 oxid	gi|473837540|gb|EMS47228.1| putative 2-oxoglutarate/Fe(II)-dependent dioxygenase	-	GO:0055114 GO:0009620 GO:0009867 GO:0043090 GO:0009611 GO:0009695 GO:0016706 GO:0010583 GO:0005737 GO:0009407 GO:0080167 GO:0005506	0	0	0	1.88261	45.8777	11.9702
Traes_6BL_944700941.1	9.9102	9.2795	3.1325	2.96231	0.00305343	0.0347539	Traes_6BL_944700941			6B	187276326	187281188		gi|474410539|gb|EMS66820.1| Serine/threonine-protein kinase fray2	-	GO:0005524 GO:0004713 GO:0000186 GO:0004709 GO:0005634 GO:0007178 GO:0009069	0	0	0	9.41305	50.0484	0
Traes_5AL_5A18DFD791.4	9.849	9.2755	2.9387	3.15632	0.00159775	0.0209559	Traes_5AL_5A18DFD791			5A	76952655	76954972		gi|474173719|gb|EMS57686.1| hypothetical protein TRIUR3_00886	-	NA	0	0	0	14.1196	25.0242	19.9504
Traes_2BL_AD43FE11E.1	9.7996	9.274	3.2073	2.89153	0.00383366	0.0411437	Traes_2BL_AD43FE11E			2B	164608706	164609114		gi|475595801|gb|EMT23157.1| hypothetical protein F775_23838	-	GO:0051026 GO:0009556 GO:0042138 GO:0009554 GO:0007134 GO:0005634 GO:0007128 GO:0007133	0	0	0	0.941305	0	57.8561
Traes_7DS_DC144757C.1	9.8137	9.2644	3.193	2.9015	0.00371378	0.0401495	Traes_7DS_DC144757C			7D	3848426	3848587		gi|474205215|gb|EMS58697.1| Serine carboxypeptidase-like 18	-	GO:0003723 GO:0006278 GO:0006355 GO:0003964 GO:0005634	0	0	0	1.88261	56.9995	0
Traes_1DS_6B2B4C020.1	9.7011	9.2617	3.113	2.9752	0.00292801	0.0336894	Traes_1DS_6B2B4C020			1D	8810073	8810360		gi|475545811|gb|EMT10541.1| hypothetical protein F775_01989	-	GO:0003677 GO:0016023 GO:0016020 GO:0003824 GO:0006355	0	0	0	44.2414	0	13.9653
Traes_1DS_9FDF09132.1	9.694	9.2612	3.0257	3.06083	0.00220721	0.0271722	Traes_1DS_9FDF09132			IWGSC_CSS_1DS_scaff_1914770	4023	4592	GO:0005515 protein binding	gi|475598587|gb|EMT23984.1| Speckle-type POZ protein-like protein	-	GO:0005739	0	0	0	34.8283	1.39023	21.9454
Traes_4BL_0B4CA1AD5.1	9.7474	9.2578	3.1174	2.96967	0.00298122	0.0341553	Traes_4BL_0B4CA1AD5			IWGSC_CSS_4BL_scaff_6513048	2	200		gi|473817259|gb|EMS46911.1| Xyloglucan galactosyltransferase KATAMARI1-like protein	-	GO:0008233 GO:0006465 GO:0005739 GO:0030173 GO:0010256 GO:0005768 GO:0009863 GO:0005802 GO:0009826 GO:0009969 GO:0030048 GO:0016757 GO:0042353	0	0	0	0	37.5363	20.9479
Traes_6BL_9D2F30B5D.1	9.7191	9.2512	2.9734	3.11138	0.00186215	0.023736	Traes_6BL_9D2F30B5D			IWGSC_CSS_6BL_scaff_66959	2	823	GO:0008017 microtubule binding GO:0005524 ATP binding GO:0005874 microtubule GO:0003777 microtubule motor activity GO:0005871 kinesin complex GO:0007018 microtubule-based movement	gi|475591457|gb|EMT21759.1| Kinesin-like protein KIFC3	-	GO:0000226 GO:0009536 GO:0006346 GO:0031048 GO:0000911 GO:0051567 GO:0048453 GO:0009524 GO:0005874 GO:0003777 GO:0008017 GO:0048451 GO:0009909 GO:0007018 GO:0005871 GO:0005524 GO:0045298	0	0	0	9.41305	38.9265	9.97519
Traes_7BL_F636579CE.1	9.6239	9.2481	3.187	2.90186	0.0037096	0.0401248	Traes_7BL_F636579CE			7B	120545464	120546089	GO:0016021 integral component of membrane	gi|326499880|dbj|BAJ90775.1| predicted protein	-	GO:0045185 GO:0005886 GO:0006890 GO:0030173	0	0	0	1.88261	0	55.861
Traes_4BL_73E79F141.1	9.6858	9.2471	3.1307	2.95369	0.00314001	0.035497	Traes_4BL_73E79F141			4B	314862107	314863799	GO:0005975 carbohydrate metabolic process GO:0000272 polysaccharide catabolic process GO:0016161 beta-amylase activity	gi|475523854|gb|EMT06941.1| Beta-amylase	-	GO:0042802 GO:0000272 GO:0016161 GO:0005982 GO:0005985	0	0	0	12.237	45.8777	0
Traes_4BS_64FB912EE.1	9.666	9.247	2.9541	3.13023	0.00174667	0.0225497	Traes_4BS_64FB912EE			4B	82498823	82502087	GO:0005975 carbohydrate metabolic process GO:0004553 hydrolase activity, hydrolyzing O-glycosyl compounds GO:0010411 xyloglucan metabolic process GO:0016762 xyloglucan:xyloglucosyl transferase activity GO:0042546 cell wall biogenesis	gi|1885310|emb|CAA62847.1| Endoxyloglucan transferase (EXT)	2.4.1.207	GO:0006073 GO:0009645 GO:0004553 GO:0016762 GO:0009505 GO:0016023 GO:0009733 GO:0009826 GO:0009507 GO:0016020 GO:0009612 GO:0048046	0	0	0	18.8261	29.1949	9.97519
Traes_6BL_DC2584EF5.2	9.6785	9.2454	3.1392	2.94512	0.00322827	0.0362361	Traes_6BL_DC2584EF5			IWGSC_CSS_6BL_scaff_3026947	7281	8711	GO:0016787 hydrolase activity	gi|475567762|gb|EMT15342.1| hypothetical protein F775_17167	-	GO:0009505 GO:0004091 GO:0009506 GO:0016023 GO:0005886 GO:0005576 GO:0005829 GO:0016126	0	0	0	9.41305	48.6581	0
Traes_1BL_6FC25C100.1	9.6589	9.2449	2.9572	3.12629	0.00177025	0.0227799	Traes_1BL_6FC25C100			1B	285248686	285250884		gi|326489713|dbj|BAK01837.1| predicted protein	-	GO:0006355 GO:0043565 GO:0003700 GO:0010207 GO:0016020 GO:0005667 GO:0045449	0	0	0	9.41305	30.5851	17.9553
Traes_5BL_B8A381B43.1	9.6714	9.2438	3.1473	2.93703	0.00331373	0.0369467	Traes_5BL_B8A381B43			5B	263417419	263417891		gi|475540844|gb|EMT09675.1| hypothetical protein F775_31832	-	NA	0	0	0	0	50.0484	7.98015
TRAES3BF115100020CFD_t1	9.371	9.2114	3.1099	2.96192	0.00305725	0.0347911	TRAES3BF115100020CFD_g			3B	49562439	49564512	GO:0005524 ATP binding GO:0004672 protein kinase activity GO:0030246 carbohydrate binding GO:0006468 protein phosphorylation	gi|475609038|gb|EMT27240.1| Lectin-domain containing receptor kinase A4.2	2.7.11.1	GO:0016023 GO:0030246 GO:0006468 GO:0005524 GO:0016020 GO:0004674 GO:0009536 GO:0009069	0	0	0	27.2979	0	28.928
Traes_1BL_8DBFE3A02.1	9.3734	9.2109	3.1322	2.94069	0.0032748	0.0366481	Traes_1BL_8DBFE3A02			IWGSC_CSS_1BL_scaff_3917972	4697	6608		gi|474008556|gb|EMS52460.1| hypothetical protein TRIUR3_08437	-	NA	0	0	0	10.3544	0	45.8859
Traes_1BL_28A0B9BDC.1	9.4251	9.2061	3.2302	2.85	0.00437199	0.0452355	Traes_1BL_28A0B9BDC			IWGSC_CSS_1BL_scaff_3175275	57	475		gi|474410317|gb|EMS66777.1| hypothetical protein TRIUR3_19446	-	NA	0	0	0	0.941305	55.6093	0
Traes_4AS_3C40F1AA1.1	9.3868	9.2013	3.0134	3.05345	0.00226225	0.0277051	Traes_4AS_3C40F1AA1			IWGSC_CSS_4AS_scaff_5937942	13453	14710	GO:0016021 integral component of membrane	gi|357120452|ref|XP_003561941.1| PREDICTED: adiponectin receptor protein 2-like	-	GO:0009725 GO:0016021 GO:0009651 GO:0004872 GO:0009744 GO:0007165	0	0	0	2.82392	37.5363	15.9603
Traes_4AL_7FAC156C3.1	9.3013	9.1941	2.9589	3.10723	0.00188849	0.0240234	Traes_4AL_7FAC156C3			4A	119173355	119174994	GO:0016787 hydrolase activity GO:0006629 lipid metabolic process	gi|514808704|ref|XP_004979188.1| PREDICTED: galactolipase DONGLE, chloroplastic-like	-	GO:0047714 GO:0008970 GO:0005739 GO:0030308 GO:0009611 GO:0009695 GO:0010027 GO:0019433 GO:0010150 GO:0009570 GO:0004806 GO:0005811 GO:0050832 GO:0009395	0	0	0	22.5913	22.2437	10.9727
Traes_3DL_3B1F2A783.1	9.3075	9.1912	2.9825	3.08166	0.00205849	0.0257222	Traes_3DL_3B1F2A783			3D	100567996	100568409	GO:0020037 heme binding GO:0046872 metal ion binding GO:0006979 response to oxidative stress GO:0004601 peroxidase activity GO:0055114 oxidation-reduction process	gi|475582925|gb|EMT19284.1| Peroxidase 15	1.11.1.7	GO:0006979 GO:0045926 GO:0055114 GO:0009651 GO:0042742 GO:0009416 GO:0046872 GO:0004601 GO:0009505 GO:0016023 GO:0020037 GO:0010043 GO:0009826 GO:0005773 GO:0050832 GO:0005886 GO:0048046	0	0	0	17.8848	31.9754	5.98511
Traes_5AL_E9FE08F07.1	9.2547	9.1874	2.955	3.10916	0.0018762	0.0238862	Traes_5AL_E9FE08F07			IWGSC_CSS_5AL_scaff_2750129	56	753	GO:0003677 DNA binding GO:0005634 nucleus GO:0006355 regulation of transcription, DNA-templated GO:0006351 transcription, DNA-templated GO:0003700 transcription factor activity, sequence-specific DNA binding GO:0007275 multicellular organismal development	gi|194701106|gb|ACF84637.1| unknown	-	GO:0003700 GO:0003677 GO:0005634 GO:0006355 GO:0005667 GO:0045449	0	0	0	14.1196	19.4633	21.9454
Traes_1DL_C85C4EBB6.1	9.2004	9.178	3.0509	3.00829	0.00262719	0.0310572	Traes_1DL_C85C4EBB6			IWGSC_CSS_1DL_scaff_1734953	2	456	GO:0030599 pectinesterase activity GO:0042545 cell wall modification GO:0005618 cell wall GO:0045330 aspartyl esterase activity	gi|357128096|ref|XP_003565712.1| PREDICTED: probable pectinesterase/pectinesterase inhibitor 41-like	-	GO:0045330 GO:0030599 GO:0042545 GO:0009505 GO:0004857 GO:0016023 GO:0043086 GO:0015824 GO:0045490 GO:0005982 GO:0005985	0	0	0	29.1805	25.0242	0.997519
Traes_5DL_68BD24E5F.1	9.1461	9.1767	3.1654	2.89909	0.00374246	0.0403837	Traes_5DL_68BD24E5F			5D	101390750	101392594	GO:0016020 membrane GO:0016021 integral component of membrane GO:0004970 ionotropic glutamate receptor activity GO:0005234 extracellular-glutamate-gated ion channel activity	gi|475607397|gb|EMT26698.1| Glutamate receptor 2.8	-	GO:0004930 GO:0005773 GO:0016023 GO:0005234 GO:0006811 GO:0004970 GO:0007186 GO:0016021 GO:0035235 GO:0007268	0	0	0	49.8892	0	4.98759
Traes_5BL_C233FB8CB.1	9.2028	9.1716	3.2375	2.83292	0.00461254	0.0471015	Traes_5BL_C233FB8CB			IWGSC_CSS_5BL_scaff_10844300	3795	7476	GO:0004144 diacylglycerol O-acyltransferase activity GO:0045017 glycerolipid biosynthetic process	gi|475562619|gb|EMT14089.1| hypothetical protein F775_13804	-	GO:0045017 GO:0004144 GO:0009536 GO:0042967	0	0	0	0	54.2191	0.997519
Traes_2BL_F7B8967E3.1	9.157	9.1641	3.0093	3.0453	0.00232447	0.0282698	Traes_2BL_F7B8967E3			IWGSC_CSS_2BL_scaff_8041717	14731	16021	GO:0006281 DNA repair GO:0051382 kinetochore assembly	gi|474373920|gb|EMS64077.1| hypothetical protein TRIUR3_23024	-	GO:0051382 GO:0006661 GO:0046982 GO:0006281	0	0	0	5.64783	40.3168	8.97767
Traes_7AS_30F35F888.1	9.1018	9.1602	2.976	3.07798	0.00208407	0.0259692	Traes_7AS_30F35F888			IWGSC_CSS_7AS_scaff_4045175	1	738	GO:0016020 membrane GO:0005215 transporter activity GO:0006810 transport	gi|475530248|gb|EMT07879.1| Peptide transporter PTR5	-	GO:0009624 GO:0003333 GO:0006857 GO:0016023 GO:0005886 GO:0015171 GO:0016021 GO:0009536	0	0	0	18.8261	27.8047	7.98015
Traes_7DS_934DA3BBE.1	81.3848	9.1578	1.5334	5.97233	2.34e-09	1.69181e-07	Traes_7DS_934DA3BBE			7D	30829857	30830613		gi|475617169|gb|EMT30024.1| hypothetical protein F775_22586	-	GO:0016023	0	0	0.762305	74.3631	173.779	239.405
Traes_4DL_361284F79.1	82.2672	9.1577	1.4997	6.10634	1.02e-09	8.02e-08	Traes_4DL_361284F79			IWGSC_CSS_4DL_scaff_14466119	2673	4495	GO:0005515 protein binding	gi|475623689|gb|EMT32329.1| hypothetical protein F775_06095	-	GO:0008060 GO:0032312 GO:0008270	0	0.956024	0	186.378	169.608	136.66
Traes_7BL_1140EF871.2	9.0727	9.1534	3.1456	2.90991	0.00361529	0.0394278	Traes_7BL_1140EF871			7B	185363325	185366066		gi|326490293|dbj|BAJ84810.1| predicted protein	-	GO:0009507	0	0	0	14.1196	40.3168	0
Traes_3DL_D82629C29.1	9.0054	9.1421	3.0023	3.04506	0.00232631	0.0282812	Traes_3DL_D82629C29			IWGSC_CSS_3DL_scaff_3565788	1	201	GO:0005634 nucleus	gi|474399122|gb|EMS65922.1| Cyclin-B1-1	-	GO:0010332 GO:0005739 GO:0001558 GO:0000079 GO:0051301 GO:0019901 GO:0005634	0	0	0	4.70653	33.3656	15.9603
Traes_4DL_DD17D513B.2	8.8827	9.1298	2.9676	3.07646	0.00209474	0.0260815	Traes_4DL_DD17D513B			IWGSC_CSS_4DL_scaff_14455804	1659	3272	GO:0016021 integral component of membrane	gi|326508886|dbj|BAJ86836.1| predicted protein	-	GO:0015450 GO:0031359 GO:0005744 GO:0015171 GO:0003333 GO:0015031	0	0	0	15.0609	15.2926	22.9429
Traes_4DS_B74D395D8.1	160.404	9.1245	1.0686	8.53909	1.35e-17	3.34e-15	Traes_4DS_B74D395D8			4D	50527	52596	GO:0016746 transferase activity, transferring acyl groups GO:0008152 metabolic process	gi|326499720|dbj|BAJ86171.1| predicted protein	-	GO:0016023 GO:0004366 GO:0042967 GO:0046486	1.76085	0	0	259.8	351.729	349.132
Traes_6BL_077C91EAE.1	8.8941	9.1224	3.188	2.86148	0.00421674	0.0441264	Traes_6BL_077C91EAE			IWGSC_CSS_6BL_scaff_4399689	842	6224	GO:0016020 membrane GO:0055085 transmembrane transport GO:0015238 drug transmembrane transporter activity GO:0015297 antiporter activity GO:0006855 drug transmembrane transport	gi|357138314|ref|XP_003570740.1| PREDICTED: MATE efflux family protein 3, chloroplastic-like	-	GO:0015238 GO:0006855 GO:0009507 GO:0016020 GO:0016998 GO:0015297	0	0	0	4.70653	48.6581	0
Traes_3DL_B6E7FF803.1	8.8266	9.1211	2.9726	3.06844	0.00215182	0.0266301	Traes_3DL_B6E7FF803			3D	122614076	122615281		gi|357130266|ref|XP_003566771.1| PREDICTED: uncharacterized protein LOC100824180	-	NA	0	0	0	14.1196	13.9023	24.938
Traes_1DS_511B58508.1	8.8169	9.1187	3.1487	2.89604	0.00377906	0.0406817	Traes_1DS_511B58508			IWGSC_CSS_1DS_scaff_727412	597	886		gi|475545811|gb|EMT10541.1| hypothetical protein F775_01989	-	GO:0003677 GO:0016023 GO:0016020 GO:0003824 GO:0006355	0	0	0	34.8283	18.073	0
Traes_1BL_005DC3E38.1	8.8338	9.1141	3.1601	2.88412	0.00392514	0.0418419	Traes_1BL_005DC3E38			IWGSC_CSS_1BL_scaff_3846430	3308	4085		gi|474401704|gb|EMS66110.1| hypothetical protein TRIUR3_03856	-	GO:0010076 GO:0016829 GO:0016799 GO:0010083 GO:0010077 GO:0009536 GO:0009691 GO:0048832	0	0	0	11.2957	41.707	0
Traes_1AL_FDE5AAFCB.1	8.8153	9.1113	3.157	2.88608	0.00390077	0.0416803	Traes_1AL_FDE5AAFCB			1A	234339648	234343640	GO:0005524 ATP binding GO:0016459 myosin complex GO:0003774 motor activity	gi|474114531|gb|EMS55825.1| Myosin-J heavy chain	-	GO:0009630 GO:0004871 GO:0009880 GO:0016772 GO:0051645 GO:0010431 GO:0060151 GO:0016023 GO:0044036 GO:0016461 GO:0030048 GO:0005773 GO:0051646 GO:0090436 GO:0009624 GO:0051301 GO:0016021 GO:0003779 GO:0042802 GO:0048467 GO:0003774 GO:0007165 GO:0045595 GO	0	0	0	0	38.9265	13.9653
Traes_3DS_C4BDA6524.1	8.7177	9.1064	3.1567	2.88477	0.00391705	0.0418049	Traes_3DS_C4BDA6524			IWGSC_CSS_3DS_scaff_789395	1	212		gi|475605984|gb|EMT26248.1| hypothetical protein F775_20987	-	NA	0	0	0	9.41305	0	42.8933
Traes_7DS_0F312EF90.1	8.6966	9.1039	3.1346	2.90436	0.00368007	0.0398872	Traes_7DS_0F312EF90			IWGSC_CSS_7DS_scaff_3883478	15	455	GO:0005515 protein binding	gi|475596446|gb|EMT23363.1| Putative inactive receptor kinase	-	GO:0006468 GO:0004674 GO:0009626 GO:0016021 GO:0042742 GO:0010359 GO:0032940 GO:0016023 GO:0005524 GO:0016567 GO:0010204 GO:0009507 GO:0002764 GO:0016045 GO:0005886 GO:0009069	0	0	0	28.2392	0	23.9404
Traes_2DL_38B9FAABE.1	8.7591	9.0998	3.0233	3.0099	0.00261338	0.0309459	Traes_2DL_38B9FAABE			IWGSC_CSS_2DL_scaff_9875418	9092	9926		gi|475600874|gb|EMT24669.1| BRCT domain-containing protein	-	GO:0003713 GO:0008270 GO:0005667 GO:0045941	0	0	0	5.64783	38.9265	7.98015
Traes_1DS_71D95F607.1	8.6488	9.093	2.9807	3.05065	0.00228345	0.0278814	Traes_1DS_71D95F607			1D	4491410	4491622	GO:0004867 serine-type endopeptidase inhibitor activity GO:0009611 response to wounding	gi|357124889|ref|XP_003564129.1| PREDICTED: subtilisin inhibitor 1-like	-	GO:0009611 GO:0004867 GO:0006508 GO:0008233	0	0	0	25.4152	12.5121	13.9653
Traes_3DL_84F0B1724.1	8.5772	9.0838	3.1392	2.89369	0.00380745	0.0409109	Traes_3DL_84F0B1724			3D	29233964	29234305	GO:0005576 extracellular region	gi|474387633|gb|EMS65070.1| Expansin-A8	-	GO:0009831 GO:0009505 GO:0009828 GO:0016023 GO:0009826 GO:0010119 GO:0005576 GO:0016020 GO:0010114 GO:0006949	0	0	0	23.5326	0	27.9305
Traes_3DL_48F7A19D2.1	8.5948	9.0738	3.1777	2.85549	0.00429701	0.0447153	Traes_3DL_48F7A19D2			3D	88259716	88264186	GO:0006355 regulation of transcription, DNA-templated GO:0043565 sequence-specific DNA binding GO:0003700 transcription factor activity, sequence-specific DNA binding	gi|357125635|ref|XP_003564497.1| PREDICTED: uncharacterized protein LOC100840602	-	GO:0003700 GO:0043565 GO:0009536 GO:0006355 GO:0005667 GO:0045449	0	0	0	8.47175	43.0972	0
Traes_7BS_9D1E05CB7.1	8.5876	9.0719	3.192	2.84211	0.00448167	0.0461368	Traes_7BS_9D1E05CB7			7B	31023762	31025535	GO:0003677 DNA binding GO:0005634 nucleus GO:0006355 regulation of transcription, DNA-templated GO:0006351 transcription, DNA-templated	gi|475558483|gb|EMT13106.1| B3 domain-containing protein	-	GO:0003677 GO:0005634 GO:0006355	0	0	0	5.64783	45.8777	0
Traes_2DS_BE32B643F.1	8.549	9.0698	3.1556	2.87419	0.00405059	0.0428691	Traes_2DS_BE32B643F			2D	12352675	12353514	GO:0016787 hydrolase activity GO:0008152 metabolic process	gi|475622408|gb|EMT31863.1| IAA-amino acid hydrolase ILR1-like protein 8	-	GO:0016023 GO:0008152 GO:0016787 GO:0005739	0	0	0	20.7087	30.5851	0
Traes_5DL_426297FC7.1	8.5234	9.065	3.1583	2.87018	0.00410237	0.0432785	Traes_5DL_426297FC7			5D	161435400	161436608		gi|475606172|gb|EMT26308.1| hypothetical protein F775_29429	-	GO:0016020 GO:0016023	0	0	0	0	29.1949	21.9454
Traes_4BL_87A0339AD.2	8.4964	9.0647	3.0265	2.99511	0.00274348	0.0320021	Traes_4BL_87A0339AD			4B	295579542	295582245	GO:0003677 DNA binding GO:0005634 nucleus GO:0006355 regulation of transcription, DNA-templated GO:0006351 transcription, DNA-templated	gi|475558120|gb|EMT12994.1| B3 domain-containing protein	-	GO:0055114 GO:0006355 GO:0016705 GO:0009055 GO:0003677 GO:0004497 GO:0020037 GO:0005506 GO:0005634	0	0	0	3.76522	15.2926	31.9206
TRAES3BF043600090CFD_t1	8.4638	9.0618	2.9927	3.02792	0.00246245	0.029562	TRAES3BF043600090CFD_g			3B	648036157	648037247	GO:0005975 carbohydrate metabolic process GO:0004553 hydrolase activity, hydrolyzing O-glycosyl compounds	gi|4741850|gb|AAD28734.1|AF112967_1 beta-1,3-glucanase precursor	3.2.1.39	GO:0005773 GO:0009409 GO:0009617 GO:0009817 GO:0016023 GO:0005886 GO:0042973 GO:0005618 GO:0048046 GO:0009651 GO:0005982 GO:0005985	0	0	0	27.2979	12.5121	10.9727
Traes_1AL_D9F29F40C.1	8.4211	9.0517	3.1617	2.8629	0.00419778	0.0439731	Traes_1AL_D9F29F40C			1A	230322134	230327046	GO:0005524 ATP binding GO:0016021 integral component of membrane GO:0005215 transporter activity GO:0006810 transport GO:0016887 ATPase activity	gi|357141294|ref|XP_003572172.1| PREDICTED: ABC transporter A family member 7-like	-	GO:0015417 GO:0009407 GO:0010583 GO:0009506 GO:0005886 GO:0005524 GO:0005739 GO:0015846	0	0	0	31.0631	19.4633	0
Traes_2DS_9038228DC.1	8.4527	9.0513	3.1665	2.85843	0.00425746	0.0444204	Traes_2DS_9038228DC			IWGSC_CSS_2DS_scaff_771704	2	287	GO:0005506 iron ion binding GO:0020037 heme binding GO:0016705 oxidoreductase activity, acting on paired donors, with incorporation or reduction of molecular oxygen GO:0055114 oxidation-reduction process	gi|475155416|gb|EMT00079.1| Cytochrome P450 71D7	-	GO:0020037 GO:0016705 GO:0004497 GO:0005506 GO:0009055 GO:0055114	0	0	0	0	34.7558	15.9603
Traes_7DS_C5E9E7388.1	8.3281	9.037	3.0947	2.92017	0.00349846	0.0384849	Traes_7DS_C5E9E7388			7D	10222139	10222887	GO:0009790 embryo development	gi|18652404|gb|AAL77106.1| unknown	-	GO:0009790	0	0	0	0.941305	11.1219	37.9057
Traes_3DL_A7189EB60.1	8.3028	9.026	3.1711	2.84632	0.00442275	0.0456415	Traes_3DL_A7189EB60			IWGSC_CSS_3DL_scaff_291075	8	221	GO:0020037 heme binding GO:0046872 metal ion binding GO:0006979 response to oxidative stress GO:0004601 peroxidase activity GO:0055114 oxidation-reduction process	gi|475582926|gb|EMT19285.1| Peroxidase 54	-	GO:0006979 GO:0045926 GO:0055114 GO:0009651 GO:0042742 GO:0009416 GO:0046872 GO:0004601 GO:0009505 GO:0005774 GO:0020037 GO:0010043 GO:0009826 GO:0050832 GO:0005886 GO:0048046	0	0	0	15.0609	34.7558	0
Traes_7DL_022E1C2D2.2	8.2438	9.0231	3.0076	3.00015	0.00269845	0.0316809	Traes_7DL_022E1C2D2			IWGSC_CSS_7DL_scaff_427178	21	609	GO:0015743 malate transport	gi|413953977|gb|AFW86626.1| hypothetical protein ZEAMMB73_527929	-	GO:0016020 GO:0015743 GO:0010044	0	0	0	9.41305	11.1219	28.928
Traes_6DS_A8A0A8713.1	8.2341	9.0208	3.0318	2.97543	0.00292578	0.0336699	Traes_6DS_A8A0A8713			6D	7500679	7501439	GO:0005576 extracellular region GO:0030145 manganese ion binding GO:0045735 nutrient reservoir activity	gi|475624292|gb|EMT32553.1| Putative germin-like protein 2-2	-	GO:0045735 GO:0030145 GO:0016023 GO:0031012 GO:0005618 GO:0004784 GO:0048046 GO:0009651 GO:0055114 GO:0006801	0	0	0	30.1218	15.2926	3.99008
Traes_4DS_524341E95.1	8.2072	9.0204	3.1543	2.85976	0.00423959	0.0442778	Traes_4DS_524341E95			IWGSC_CSS_4DS_scaff_2309311	1	3554	GO:0008234 cysteine-type peptidase activity GO:0006508 proteolysis	gi|475531060|gb|EMT08019.1| Vignain	-	GO:0009817 GO:0016023 GO:0007568 GO:0010282 GO:0006508 GO:0009723 GO:0008234	0	0	0	27.2979	0	21.9454
Traes_6AL_05B8B43F6.1	8.2365	9.0202	2.9904	3.01645	0.00255755	0.0304269	Traes_6AL_05B8B43F6			IWGSC_CSS_6AL_scaff_5695695	2	293	GO:0016020 membrane GO:0042546 cell wall biogenesis GO:0008107 galactoside 2-alpha-L-fucosyltransferase activity	gi|474440272|gb|EMS68359.1| Galactoside 2-alpha-L-fucosyltransferase	-	GO:0006355 GO:0003677 GO:0036065 GO:0008107 GO:0042546 GO:0016020 GO:0005634 GO:0001575 GO:0009247	0	0	0	13.1783	15.2926	20.9479
Traes_6DS_BA6DAAB14.2	8.1815	9.0152	3.1656	2.84787	0.00440126	0.0454544	Traes_6DS_BA6DAAB14			6D	105627328	105628626		gi|326513204|dbj|BAK06842.1| predicted protein	-	GO:0005739	0	0	0	13.1783	0	35.9107
Traes_6DL_61AA1956E.1	8.1864	9.0074	3.0556	2.94783	0.00320014	0.0359905	Traes_6DL_61AA1956E			IWGSC_CSS_6DL_scaff_3318498	4	992	GO:0016758 transferase activity, transferring hexosyl groups GO:0008152 metabolic process	gi|475518905|gb|EMT06263.1| Anthocyanidin 5,3-O-glucosyltransferase	-	GO:0016023 GO:0008152 GO:0016758	0	0	0	20.7087	26.4144	1.99504
Traes_4BS_6BF5E0155.1	8.143	9.0047	3.0071	2.99449	0.00274906	0.0320613	Traes_4BS_6BF5E0155			4B	13830424	13830898		gi|474156169|gb|EMS57096.1| hypothetical protein TRIUR3_10759	-	NA	0	0	0	9.41305	12.5121	26.933
Traes_5AS_F882F5C3A.1	8.1625	9.0011	3.0877	2.91511	0.00355567	0.0389721	Traes_5AS_F882F5C3A			IWGSC_CSS_5AS_scaff_1463904	2345	3555		gi|475612373|gb|EMT28387.1| Bifunctional dihydroflavonol 4-reductase/flavanone 4-reductase	-	GO:0009409 GO:0016621 GO:0009809 GO:0050662 GO:0055114 GO:0009805 GO:0009811	0	0	0	16.0022	31.9754	0.997519
Traes_3AL_A66C10413.1	8.1213	8.997	3.0874	2.91409	0.00356722	0.0390245	Traes_3AL_A66C10413			3A	154201891	154203982	GO:0016020 membrane GO:0003824 catalytic activity	gi|357136024|ref|XP_003569606.1| PREDICTED: putative lipid phosphate phosphatase 3, chloroplastic-like	-	GO:0008195 GO:0005887 GO:0003993 GO:0016023 GO:0009738 GO:0006687 GO:0009395 GO:0046486 GO:0006771 GO:0019497	0	0	0	0.941305	20.8535	26.933
Traes_3AL_7BE7C6609.1	8.034	8.9888	3.1758	2.8304	0.00464901	0.0473352	Traes_3AL_7BE7C6609			IWGSC_CSS_3AL_scaff_4269509	11	686	GO:0005515 protein binding	gi|475618627|gb|EMT30489.1| Putative LRR receptor-like serine/threonine-protein kinase	-	GO:0006468 GO:0004674 GO:0005509 GO:0030247 GO:0016021 GO:0009536 GO:0016023 GO:0005524 GO:0005886 GO:0009069	0	0	0	11.2957	0	36.9082
Traes_7BS_78B73C9B4.1	8.0941	8.9851	3.0678	2.92881	0.00340265	0.0377054	Traes_7BS_78B73C9B4			7B	51276801	51277674	GO:0003676 nucleic acid binding GO:0008270 zinc ion binding	gi|514791346|ref|XP_004972305.1| PREDICTED: uncharacterized protein LOC101780033	-	GO:0006313 GO:0003677 GO:0008270 GO:0004803 GO:0009536	0	0	0	5.64783	38.9265	3.99008
Traes_2BL_1CB0DEEED.1	215.216	8.9753	0.8806	10.1921	2.15e-24	1.05e-21	Traes_2BL_1CB0DEEED			2B	276270219	276272283	GO:0005506 iron ion binding GO:0020037 heme binding GO:0004497 monooxygenase activity GO:0016705 oxidoreductase activity, acting on paired donors, with incorporation or reduction of molecular oxygen GO:0055114 oxidation-reduction process	gi|475592084|gb|EMT21977.1| Cytochrome P450 99A2	-	GO:0006952 GO:0051502 GO:0071395 GO:0009055 GO:0005506 GO:0020037 GO:0036209 GO:0016021 GO:0055114	0	0	2.28692	447.12	444.875	397.012
Traes_7AL_233FD66F1.1	8.0194	8.9744	3.1906	2.81277	0.00491166	0.0492667	Traes_7AL_233FD66F1			IWGSC_CSS_7AL_scaff_4537279	230	459		gi|474091361|gb|EMS54880.1| Putative F-box protein PP2-B8	-	NA	0	0	0	0	36.1461	11.9702
EPlTAET00000000186	7.9945	8.9733	3.1794	2.82232	0.00476773	0.0481969	EPlTAEG00000000186	snoR77Y	Small nucleolar RNA snoR77Y [Source:RFAM;Acc:RF01178]	IWGSC_CSS_5BS_scaff_2271606	4001	4082	NA	NA	NA	NA	0	0	0	0	25.0242	22.9429
Traes_5AL_5D769B757.2	7.9403	8.9725	3.1658	2.83419	0.00459415	0.0469742	Traes_5AL_5D769B757			IWGSC_CSS_5AL_scaff_2507873	952	3925		gi|326532148|dbj|BAK01450.1| predicted protein	-	GO:0003777 GO:0008017 GO:0045132 GO:0005874 GO:0005524 GO:0007018 GO:0007062 GO:0005871 GO:0031048 GO:0045298	0	0	0	20.7087	0	26.933
Traes_2DL_8D0A8F448.1	7.9965	8.9709	3.0516	2.93976	0.00328469	0.0367198	Traes_2DL_8D0A8F448			IWGSC_CSS_2DL_scaff_9773695	22	1113		gi|475572154|gb|EMT16430.1| Putative serine/threonine-protein kinase receptor	-	GO:0006468 GO:0004674 GO:0016023 GO:0005524 GO:0048544 GO:0016020 GO:0009069	0	0	0	2.82392	29.1949	15.9603
Traes_6BL_8727EA5B8.1	7.989	8.9699	3.1867	2.81478	0.00488108	0.0490686	Traes_6BL_8727EA5B8			IWGSC_CSS_6BL_scaff_3906222	19	276	GO:0016758 transferase activity, transferring hexosyl groups GO:0008152 metabolic process	gi|473939800|gb|EMS50282.1| UDP-glycosyltransferase 85A1	-	GO:0047213 GO:0050502 GO:0050403 GO:0009813	0	0	0	13.1783	34.7558	0
Traes_2BL_EB49200C9.1	7.9818	8.9676	3.1939	2.80771	0.00498954	0.0497956	Traes_2BL_EB49200C9			IWGSC_CSS_2BL_scaff_7990074	3655	3867		gi|62734687|gb|AAX96796.1| retrotransposon protein, putative, unclassified	-	GO:0003964 GO:0006278 GO:0003723 GO:0005634 GO:0015074	0	0	0	10.3544	37.5363	0
Traes_5BL_9C687EE11.5	7.8839	8.9634	3.0887	2.90201	0.00370782	0.0401124	Traes_5BL_9C687EE11			5B	255137718	255138623	GO:0003676 nucleic acid binding GO:0046872 metal ion binding	gi|475622851|gb|EMT31994.1| hypothetical protein F775_18608	-	GO:0046872	0	0	0	32.9457	1.39023	12.9677
Traes_1DS_A0312C264.1	7.7366	8.9353	3.1742	2.81497	0.00487817	0.0490569	Traes_1DS_A0312C264			1D	9760901	9761363	GO:0046983 protein dimerization activity GO:0003677 DNA binding GO:0005634 nucleus GO:0006355 regulation of transcription, DNA-templated GO:0006351 transcription, DNA-templated	gi|475547609|gb|EMT10914.1| MADS-box transcription factor 27	-	GO:0060862 GO:2000692 GO:0009910 GO:0045892 GO:0005737 GO:0060867 GO:0045487 GO:0009556 GO:0003677 GO:0010262 GO:0048577 GO:0003700 GO:0010047 GO:0045893 GO:0042803 GO:0005634 GO:0052543 GO:0048481 GO:0005667 GO:0045449	0	0	0	24.4739	0	21.9454
Traes_2BS_BA3E89879.1	7.7218	8.9311	3.0498	2.92843	0.00340683	0.037739	Traes_2BS_BA3E89879			2B	43067275	43067789		gi|475534937|gb|EMT08665.1| Putative serine/threonine-protein kinase receptor	-	GO:0006468 GO:0004674 GO:0016023 GO:0005524 GO:0048544 GO:0009069	0	0	0	32.0044	8.3414	5.98511
Traes_5AL_F0C82D6E2.1	7.7128	8.9301	3.0498	2.92804	0.00341104	0.0377724	Traes_5AL_F0C82D6E2			IWGSC_CSS_5AL_scaff_305081	6	290		gi|475433253|gb|EMT01246.1| GDSL esterase/lipase	-	GO:0004091 GO:0016298 GO:0016023 GO:0015824 GO:0005739 GO:0016042	0	0	0	13.1783	4.1707	28.928
Traes_7BS_F078859CA.1	7.7741	8.9296	3.0319	2.94528	0.00322662	0.0362241	Traes_7BS_F078859CA			7B	92422733	92426004	GO:0003677 DNA binding GO:0003824 catalytic activity GO:0006281 DNA repair	gi|475612164|gb|EMT28319.1| DEMETER-like protein 2	-	GO:0006284 GO:0004519 GO:0003677 GO:0003906	0	0	0	8.47175	29.1949	8.97767
Traes_4BL_0CB62A61E.1	7.6866	8.9237	3.0245	2.95048	0.0031728	0.035791	Traes_4BL_0CB62A61E			IWGSC_CSS_4BL_scaff_6905874	3	244	GO:0016020 membrane GO:0005215 transporter activity GO:0006810 transport	gi|475554050|gb|EMT12146.1| Nitrate/chlorate transporter	-	GO:0015706 GO:0009414 GO:0016021 GO:0006857 GO:0052546 GO:0010167 GO:0015112 GO:0019761 GO:0052541 GO:0005886 GO:0016126	0	0	0	25.4152	9.73163	10.9727
Traes_5BL_049CEBA72.2	7.6328	8.9128	3.02	2.95121	0.00316527	0.0357251	Traes_5BL_049CEBA72			5B	271285159	271291076		gi|326508890|dbj|BAJ86838.1| predicted protein	-	GO:0005730 GO:0015030 GO:0009409 GO:0000398 GO:0019013 GO:0001510 GO:0009507 GO:0030529 GO:0005829	0	0	0	14.1196	9.73163	21.9454
Traes_5DL_CCC276C07.1	7.5703	8.8915	3.0577	2.90793	0.00363827	0.0396002	Traes_5DL_CCC276C07			5D	115382231	115384084	GO:0016747 transferase activity, transferring acyl groups other than amino-acyl groups	gi|474160326|gb|EMS57280.1| Omega-hydroxypalmitate O-feruloyl transferase	-	GO:0016747 GO:0005739	0	0	0	12.237	29.1949	3.99008
Traes_2BL_2CBC63C21.1	7.5269	8.8886	3.029	2.93452	0.00334062	0.0371879	Traes_2BL_2CBC63C21			IWGSC_CSS_2BL_scaff_7933352	1329	1803	GO:0042742 defense response to bacterium GO:0050832 defense response to fungus	gi|45862004|gb|AAS78780.1| putative vacuolar defense protein	-	GO:0009627 GO:0042742 GO:0009817 GO:0016023 GO:0008061 GO:0009723 GO:0080027 GO:0009615 GO:0009651	0	0	0	7.53044	16.6828	20.9479
Traes_6DL_43BB4245E.1	7.5403	8.8877	3.0391	2.92439	0.0034513	0.0380851	Traes_6DL_43BB4245E			6D	171315325	171323274	GO:0005515 protein binding	gi|357137568|ref|XP_003570372.1| PREDICTED: transcriptional corepressor LEUNIG-like	-	GO:0009790 GO:0016905 GO:0016023 GO:0009908 GO:0046982 GO:0009069 GO:0016310 GO:0016459	0	0	0	5.64783	23.634	15.9603
Traes_3B_419D2C330.1	7.3822	8.8651	3.0327	2.92319	0.0034646	0.038192	Traes_3B_419D2C330			IWGSC_CSS_3B_scaff_10671071	2	5226		NA	NA	NA	0	0	0	22.5913	9.73163	11.9702
Traes_3AL_B9FE8F983.1	7.3678	8.8592	3.0282	2.92554	0.00343855	0.0379907	Traes_3AL_B9FE8F983			IWGSC_CSS_3AL_scaff_2108041	1	2549	GO:0016021 integral component of membrane GO:0016192 vesicle-mediated transport	gi|473926686|gb|EMS49845.1| VAMP-like protein YKT61	-	GO:0005829 GO:0000786 GO:0006623 GO:0016021 GO:0003677 GO:0007067 GO:0007030 GO:0007033 GO:0006334 GO:0048193 GO:0046982 GO:0005794 GO:0005634	0	0	0	10.3544	13.9023	19.9504
Traes_2DS_CA3DACCBD.1	7.3501	8.8474	3.0646	2.88696	0.00388982	0.0415914	Traes_2DS_CA3DACCBD			2D	9839286	9839543	GO:0016787 hydrolase activity	gi|475622408|gb|EMT31863.1| IAA-amino acid hydrolase ILR1-like protein 8	-	GO:0016023 GO:0005783 GO:0010211 GO:0010210 GO:0009850 GO:0006807	0	0	0	7.53044	30.5851	5.98511
Traes_2DL_0CF7DF1F2.1	65.2346	8.8288	1.5182	5.81518	6.06e-09	4.05261e-07	Traes_2DL_0CF7DF1F2			IWGSC_CSS_2DL_scaff_4510081	57	431	GO:0016772 transferase activity, transferring phosphorus-containing groups	gi|469637564|gb|AGH68277.1| RPK	-	GO:0016023 GO:0004713 GO:0006468 GO:0005524 GO:0004674 GO:0009069	0.880426	0	0	147.785	100.097	142.645
Traes_4AS_336B3ADF2.1	64.7447	8.8281	1.5264	5.78349	7.32e-09	4.8091e-07	Traes_4AS_336B3ADF2			IWGSC_CSS_4AS_scaff_5977554	3047	5616		gi|475499753|gb|EMT04198.1| hypothetical protein F775_02788	-	NA	0	0	0.762305	166.611	122.34	98.7544
Traes_1AL_9FF977DBD.1	7.1197	8.809	3.1018	2.83993	0.00451234	0.0463546	Traes_1AL_9FF977DBD			IWGSC_CSS_1AL_scaff_3902710	708	1145		gi|475588186|gb|EMT20786.1| hypothetical protein F775_14862	-	GO:0016023	0	0	0	1.88261	13.9023	26.933
Traes_4AL_0174250EB.1	7.1464	8.8077	3.1312	2.81291	0.00490961	0.0492617	Traes_4AL_0174250EB			4A	159852707	159853310		gi|475598079|gb|EMT23819.1| Putative N-acetyltransferase yoaA	-	GO:0009737 GO:0008080 GO:0042967	0	0	0	11.2957	30.5851	0.997519
Traes_1DS_8EFBECA1E.1	7.1278	8.8032	3.0715	2.8661	0.00415562	0.0436961	Traes_1DS_8EFBECA1E			1D	13079592	13080408		gi|475532115|gb|EMT08185.1| hypothetical protein F775_31217	-	GO:0016023 GO:0005739	0	0	0	6.58914	29.1949	6.98263
Traes_5BS_9BD712292.1	7.0488	8.7911	3.0472	2.88499	0.00391429	0.0417896	Traes_5BS_9BD712292			IWGSC_CSS_5BS_scaff_1046983	353	2347		gi|357160602|ref|XP_003578816.1| PREDICTED: UNC93-like protein-like	-	GO:0016020	0	0	0	8.47175	20.8535	12.9677
Traes_3AS_84A1C895E.1	7.0261	8.7907	3.0705	2.86299	0.00419664	0.0439731	Traes_3AS_84A1C895E			3A	15327368	15328022		gi|475549246|gb|EMT11228.1| Serine/threonine-protein kinase PBS1	-	GO:0005886 GO:0006468 GO:0005524 GO:0004674 GO:0009069	0	0	0	4.70653	12.5121	24.938
TRAES3BF048800040CFD_t1	7.0385	8.7834	3.1246	2.81103	0.00493828	0.0494632	TRAES3BF048800040CFD_g			3B	662900256	662903161		gi|473990835|gb|EMS51892.1| hypothetical protein TRIUR3_34028	-	GO:0003964 GO:0006278 GO:0003723 GO:0008270	0	0	0	1.88261	33.3656	6.98263
Traes_4AL_AB52582F7.1	62.6758	8.7788	1.5234	5.7625	8.29e-09	5.39158e-07	Traes_4AL_AB52582F7			IWGSC_CSS_4AL_scaff_7114346	1866	3185	GO:0006633 fatty acid biosynthetic process	gi|326501950|dbj|BAK06467.1| predicted protein	-	GO:0010155 GO:0010218 GO:0009941 GO:0009744 GO:0000036 GO:0010114 GO:0010207 GO:0051607 GO:0016491 GO:0005829 GO:0019288 GO:0006633 GO:0009570 GO:0031177 GO:0009637 GO:0009644 GO:0042335 GO:0035196 GO:0009657 GO:0055114 GO:0010267 GO:0006364 GO:0009627 GO	0	0	0.762305	109.191	140.414	125.687
Traes_4BS_D46CB3BFD.1	6.9574	8.7713	3.0562	2.87001	0.00410453	0.043283	Traes_4BS_D46CB3BFD			IWGSC_CSS_4BS_scaff_4862292	17290	18381		gi|475470701|gb|EMT02393.1| hypothetical protein F775_28270	-	GO:0016023 GO:0005773	0	0	0	7.53044	22.2437	11.9702
Traes_7DS_55816CD10.1	6.9388	8.7682	3.088	2.83945	0.00451918	0.0464081	Traes_7DS_55816CD10			7D	92573839	92574251		gi|474268657|gb|EMS60808.1| hypothetical protein TRIUR3_22772	-	NA	0	0	0	2.82392	20.8535	17.9553
Traes_7DS_ECCAD3E67.1	382.351	8.7677	1.359	6.45166	1.11e-10	1.06e-08	Traes_7DS_ECCAD3E67			IWGSC_CSS_7DS_scaff_3860974	3893	4108	GO:0004867 serine-type endopeptidase inhibitor activity GO:0009611 response to wounding	gi|475432169|gb|EMT01219.1| Subtilisin inhibitor 1	-	GO:0004867 GO:0009611	5.28255	0	0	692.801	706.238	889.787
Traes_5BL_094A50366.2	6.7214	8.7257	3.0559	2.8554	0.00429823	0.0447207	Traes_5BL_094A50366			IWGSC_CSS_5BL_scaff_10846744	433	979	GO:0009055 electron carrier activity	gi|475557123|gb|EMT12765.1| Mavicyanin	-	GO:0005507 GO:0016023 GO:0009055	0	0	0	15.0609	15.2926	9.97519
Traes_6AL_6926D08B4.1	119.177	8.7099	1.118	7.79082	6.66e-15	1.22e-12	Traes_6AL_6926D08B4			6A	68258897	68262039	GO:0016706 oxidoreductase activity, acting on paired donors, with incorporation or reduction of molecular oxygen, 2-oxoglutarate as one donor, and incorporation of one atom each of oxygen into both donors GO:0046872 metal ion binding GO:0016491 oxidoreduc	gi|474253624|gb|EMS60303.1| Gibberellin 2-beta-dioxygenase 8	-	GO:0005506 GO:0052635 GO:0055114 GO:0009685 GO:0016707 GO:0016102	0	0	1.52461	224.031	369.802	119.702
Traes_4BS_165612CC9.1	6.6083	8.6949	3.0886	2.81514	0.00487553	0.049044	Traes_4BS_165612CC9			4B	9198813	9203758	GO:0016020 membrane GO:0055085 transmembrane transport GO:0009941 chloroplast envelope GO:0030003 cellular cation homeostasis GO:0030001 metal ion transport GO:0046873 metal ion transmembrane transporter activity GO:0015095 magnesium ion transmembrane tra	gi|326508468|dbj|BAJ95756.1| predicted protein	-	GO:0015693 GO:0009941 GO:0030003 GO:0055085 GO:0015095 GO:0016020	0	0	0	5.64783	25.0242	8.97767
Traes_6AS_56FCD068F.1	6.3537	8.6426	3.078	2.80791	0.00498647	0.0497821	Traes_6AS_56FCD068F			6A	120353600	120354692		gi|326522542|dbj|BAK07733.1| predicted protein	-	NA	0	0	0	8.47175	16.6828	12.9677
Traes_5BS_A37A9B280.1	287.218	8.6236	1.1259	7.65963	1.86e-14	3.19e-12	Traes_5BS_A37A9B280			IWGSC_CSS_5BS_scaff_2231195	2548	6517		gi|475582374|gb|EMT19111.1| hypothetical protein F775_00763	-	GO:0005774 GO:0006098 GO:0016117 GO:0006655 GO:0006636 GO:0009414 GO:0016124 GO:0045549 GO:0016121 GO:0005794 GO:0015995 GO:0019288 GO:0010304 GO:0009506 GO:0005886	4.40213	0	0	417.94	572.776	728.189
Traes_5DL_D3839C12F.1	282.473	8.6104	0.7232	11.9063	1.1e-32	9.66e-30	Traes_5DL_D3839C12F			5D	131466119	131469751	GO:0016758 transferase activity, transferring hexosyl groups GO:0008152 metabolic process	gi|475376250|gb|EMT00595.1| Cytokinin-O-glucosyltransferase 2	-	GO:0047213 GO:0009813	2.64128	1.91205	0	350.166	517.167	822.953
Traes_7DL_DAD2C2C1D.1	112.105	8.5988	1.0941	7.85912	3.87e-15	7.25e-13	Traes_7DL_DAD2C2C1D			7D	218504928	218509642	GO:0005524 ATP binding GO:0004672 protein kinase activity GO:0006468 protein phosphorylation	gi|475514427|gb|EMT05722.1| Putative LRR receptor-like serine/threonine-protein kinase	-	GO:0006468 GO:0004674 GO:0005739 GO:0016021 GO:0007169 GO:0080092 GO:0016023 GO:0004713 GO:0005524 GO:0030048 GO:0009069	0	1.91205	0	166.611	184.901	319.206
Traes_5BL_FE3F45DBC.1	1470	8.5776	1.0859	7.89881	2.82e-15	5.37e-13	Traes_5BL_FE3F45DBC			5B	213263188	213263939	GO:0005515 protein binding	gi|357120444|ref|XP_003561937.1| PREDICTED: probable glutathione S-transferase parA-like	2.5.1.18	GO:0006979 GO:0009409 GO:0009635 GO:0004364 GO:0060416 GO:0006749 GO:0042631 GO:0009570 GO:0048527 GO:0043295 GO:0004462 GO:0046686 GO:0080167 GO:0009704 GO:0005886 GO:0048046 GO:0005975 GO:0006090	11.4455	0	11.4346	4262.23	2168.76	2366.11
TRAES3BF104200080CFD_t1	570.216	8.5465	1.1011	7.76153	8.39e-15	1.51e-12	TRAES3BF104200080CFD_g			3B	568420188	568421120	GO:0005975 carbohydrate metabolic process GO:0004553 hydrolase activity, hydrolyzing O-glycosyl compounds	gi|474099649|gb|EMS55185.1| Acidic endochitinase SE2	3.2.1.14	GO:0009642 GO:0005618 GO:0003796 GO:0006032 GO:0009651 GO:0009409 GO:0009611 GO:0016023 GO:0042631 GO:0005576 GO:0004568 GO:0000272 GO:0016998	2.64128	6.69217	0	1567.27	467.118	1377.57
Traes_2AL_F5ACDF602.1	53.2003	8.531	1.5342	5.56051	2.69e-08	1.55653e-06	Traes_2AL_F5ACDF602			2A	212724689	212726156	GO:0016491 oxidoreductase activity GO:0055114 oxidation-reduction process	gi|475610136|gb|EMT27634.1| Clavaminate synthase-like protein	-	GO:0051213 GO:0055114	0.880426	0	0	123.311	111.219	83.7916
Traes_4BL_74ECF2A69.2	52.6024	8.5135	1.5782	5.3946	6.87e-08	3.60524e-06	Traes_4BL_74ECF2A69			4B	314435680	314442110	GO:0016020 membrane GO:0005215 transporter activity GO:0006810 transport	gi|326533664|dbj|BAK05363.1| predicted protein	-	GO:0016126 GO:0009414 GO:0016023 GO:0006418 GO:0052546 GO:0015706 GO:0016021 GO:0015112 GO:0019761 GO:0010167 GO:0006857 GO:0052541 GO:0005886 GO:0004812 GO:0005634 GO:0005524	0.880426	0	0	37.6522	94.5358	182.546
Traes_5DL_A1B162F8A.1	894.882	8.4579	0.9223	9.17071	4.7e-20	1.57e-17	Traes_5DL_A1B162F8A			5D	93206372	93208641	GO:0004185 serine-type carboxypeptidase activity GO:0006508 proteolysis	gi|475620872|gb|EMT31261.1| Serine carboxypeptidase II-3	-	GO:0016023 GO:0004185 GO:0006508	10.5651	0	4.57383	2220.54	1452.79	1680.82
Traes_6AS_A8FB7313F.1	2049.77	8.3713	0.7424	11.2764	1.72e-29	1.17e-26	Traes_6AS_A8FB7313F			6A	3596461	3597201		gi|474057934|gb|EMS53907.1| hypothetical protein TRIUR3_11616	-	NA	5.28255	26.7687	5.33614	3517.66	3539.53	5204.06
Traes_6DL_B6BFDFB69.1	180.107	8.3101	0.8094	10.2673	9.9e-25	4.98e-22	Traes_6DL_B6BFDFB69			6D	169794231	169794750		gi|326522164|dbj|BAK04210.1| predicted protein	-	NA	0	0	3.04922	217.442	421.241	438.908
Traes_4DL_C4725EC76.1	45.7138	8.3057	1.5762	5.26934	1.36916e-07	6.68369e-06	Traes_4DL_C4725EC76			IWGSC_CSS_4DL_scaff_14393384	747	1523	GO:0016020 membrane GO:0005215 transporter activity GO:0006810 transport	gi|475554051|gb|EMT12147.1| Nitrate/chlorate transporter	-	GO:0016126 GO:0009414 GO:0006418 GO:0052546 GO:0015706 GO:0016021 GO:0015112 GO:0019761 GO:0010167 GO:0006857 GO:0052541 GO:0005886 GO:0004812 GO:0005634 GO:0005524	0.880426	0	0	44.2414	147.365	81.7965
Traes_6AS_6D2307DDD.1	1710.43	8.3026	1.314	6.31864	2.64e-10	2.35e-08	Traes_6AS_6D2307DDD			6A	1941859	1942461		gi|475585426|gb|EMT20057.1| hypothetical protein F775_12209	-	GO:0008270	10.5651	21.9886	0	3881.94	2316.13	4031.97
Traes_6DS_F5F703FE2.1	91.1812	8.2991	1.0932	7.59186	3.15e-14	5.16e-12	Traes_6DS_F5F703FE2			6D	39689527	39691241	GO:0005506 iron ion binding GO:0020037 heme binding GO:0004497 monooxygenase activity GO:0016705 oxidoreductase activity, acting on paired donors, with incorporation or reduction of molecular oxygen GO:0055114 oxidation-reduction process	gi|242064262|ref|XP_002453420.1| hypothetical protein SORBIDRAFT_04g005740	-	GO:0016023 GO:0009055 GO:0004497 GO:0005506 GO:0020037 GO:0016705 GO:0055114	0	1.91205	0	158.139	176.56	210.476
Traes_4DL_5E59FEDBF.1	551.086	8.288	0.871	9.51545	1.81e-21	6.78e-19	Traes_4DL_5E59FEDBF			4D	114118285	114118841		gi|475585426|gb|EMT20057.1| hypothetical protein F775_12209	-	GO:0008270	0	7.64819	3.04922	1106.03	742.384	1447.4
Traes_1AL_4A7E8FE4E.1	240.739	8.099	1.308	6.1921	5.94e-10	4.9e-08	Traes_1AL_4A7E8FE4E			1A	188816601	188819664	GO:0005975 carbohydrate metabolic process GO:0004553 hydrolase activity, hydrolyzing O-glycosyl compounds	gi|475617213|gb|EMT30040.1| Hydroxyisourate hydrolase	3.2.1.21	GO:0005975 GO:0016023 GO:0008422	5.28255	0	0	529.955	471.289	437.911
Traes_5AL_FAF49FE8C.1	767.394	8.0656	2.05	3.93451	8.3365e-05	0.00182967	Traes_5AL_FAF49FE8C			5A	65184658	65188652	GO:0008270 zinc ion binding GO:0016491 oxidoreductase activity GO:0055114 oxidation-reduction process	gi|326497639|dbj|BAK05909.1| predicted protein	-	GO:0031348 GO:0008752 GO:0006635 GO:0008270 GO:0009867 GO:0009697 GO:0006833 GO:0009862 GO:0004252 GO:0000166 GO:0010363 GO:0010310 GO:0016045 GO:0010200 GO:0009651 GO:0015706 GO:0016747 GO:0043900 GO:0006612 GO:0050832 GO:0042742 GO:0016021 GO:0006972 GO	0	17.2084	0	1500.44	1544.55	1542.16
Traes_7BS_89CB673E1.1	271.307	8.0455	1.5395	5.22618	1.73047e-07	8.24418e-06	Traes_7BS_89CB673E1			7B	141735787	141736548		gi|475617170|gb|EMT30025.1| hypothetical protein F775_03051	-	GO:0016023	6.16298	0	0	434.883	408.728	778.065
TRAES3BF132300010CFD_t1	2117.88	8.0085	0.6621	12.0964	1.1e-33	1.06e-30	TRAES3BF132300010CFD_g			v443_1323	18161	18900	GO:0005515 protein binding	gi|357120444|ref|XP_003561937.1| PREDICTED: probable glutathione S-transferase parA-like	2.5.1.18	GO:0006979 GO:0009409 GO:0009635 GO:0004364 GO:0060416 GO:0006749 GO:0042631 GO:0009570 GO:0048527 GO:0043295 GO:0004462 GO:0046686 GO:0080167 GO:0009704 GO:0005886 GO:0048046 GO:0005975 GO:0006090	26.4128	15.2964	7.62305	6864	1996.37	3797.55
Traes_1BS_995C054F7.1	110.693	7.9992	0.9307	8.59447	8.36e-18	2.09e-15	Traes_1BS_995C054F7			IWGSC_CSS_1BS_scaff_3423956	5095	5870	GO:0005576 extracellular region GO:0030145 manganese ion binding GO:0045735 nutrient reservoir activity	gi|475546921|gb|EMT10776.1| Putative germin-like protein 2-1	-	GO:0005576 GO:0016023 GO:0009651 GO:0005618 GO:0045735 GO:0030145 GO:0031012	2.64128	0	0	293.687	232.169	135.663
Traes_5AL_678EA44B2.1	213.402	7.9236	1.378	5.7502	8.91e-09	5.75735e-07	Traes_5AL_678EA44B2			IWGSC_CSS_5AL_scaff_2703158	2	2563	GO:0016020 membrane GO:0005524 ATP binding GO:0016887 ATPase activity	gi|474288203|gb|EMS61215.1| ABC transporter G family member 19	-	GO:0015408 GO:0015979 GO:0009538 GO:0005524 GO:0005739 GO:0015682	5.28255	0	0	577.02	341.997	356.114
Traes_5BS_352BDF9B4.2	34.5757	7.9085	1.5918	4.96827	6.75519e-07	2.73327e-05	Traes_5BS_352BDF9B4			5B	9156	11618	GO:0016020 membrane GO:0005215 transporter activity GO:0006810 transport	gi|475534784|gb|EMT08635.1| Peptide transporter PTR1	-	GO:0006810 GO:0016020 GO:0005215	0.880426	0	0	95.0719	48.6581	62.8437
TRAES3BF047400020CFD_t1	208.258	7.8883	1.3758	5.73357	9.83e-09	6.26847e-07	TRAES3BF047400020CFD_g			3B	171946910	171949991	GO:0071805 potassium ion transmembrane transport GO:0016020 membrane GO:0016021 integral component of membrane GO:0015079 potassium ion transmembrane transporter activity	gi|326491249|dbj|BAK05724.1| predicted protein	-	GO:0009674 GO:0005886 GO:0071805 GO:0016021	5.28255	0	0	556.312	337.827	350.129
TRAES3BF043700030CFD_t1	288.863	7.7701	1.676	4.63601	3.55203e-06	0.000117101	TRAES3BF043700030CFD_g			3B	633207259	633208535	GO:0016020 membrane GO:0008375 acetylglucosaminyltransferase activity	gi|326522034|dbj|BAK04145.1| predicted protein	-	GO:0016020 GO:0008375	7.92383	0	0	438.648	747.945	538.66
Traes_5DL_B49D156B7.1	63.1705	7.7695	1.1486	6.7641	1.34e-11	1.53e-09	Traes_5DL_B49D156B7			5D	59812142	59813938	GO:0003677 DNA binding GO:0005634 nucleus GO:0006355 regulation of transcription, DNA-templated GO:0006351 transcription, DNA-templated GO:0003700 transcription factor activity, sequence-specific DNA binding GO:0007275 multicellular organismal development	gi|357158484|ref|XP_003578142.1| PREDICTED: AP2-like ethylene-responsive transcription factor At1g16060-like	-	GO:0040008 GO:0009414 GO:0009651 GO:0006355 GO:0010187 GO:0009536 GO:0003677 GO:0009737 GO:0003700 GO:0005634 GO:0005667 GO:0045449	1.76085	0	0	92.2479	193.242	91.7717
Traes_2AL_48CB2E2A7.1	177.588	7.6575	1.3789	5.55326	2.8e-08	1.61078e-06	Traes_2AL_48CB2E2A7			IWGSC_CSS_2AL_scaff_6354098	9345	11036	GO:0005524 ATP binding GO:0004672 protein kinase activity GO:0006468 protein phosphorylation	gi|469637568|gb|AGH68279.1| receptor-like protein kinase	2.7.11.1	GO:0006468 GO:0004674 GO:0005975 GO:0016023 GO:0005524 GO:0048544 GO:0004715 GO:0005886 GO:0009069	5.28255	0	0	371.816	233.559	454.869
Traes_5DL_73636254D.1	56.0837	7.6033	1.1458	6.63572	3.23e-11	3.4e-09	Traes_5DL_73636254D			IWGSC_CSS_5DL_scaff_1338041	3360	4105	GO:0009055 electron carrier activity	gi|475553959|gb|EMT12126.1| Mavicyanin	-	GO:0031225 GO:0005507 GO:0009055 GO:0005886	1.76085	0	0	144.02	88.9749	101.747
Traes_5AL_7AF7E4153.1	113.557	7.5965	1.7707	4.29018	1.78525e-05	0.000484449	Traes_5AL_7AF7E4153			IWGSC_CSS_5AL_scaff_2758026	163	8103	GO:0016020 membrane GO:0005524 ATP binding GO:0016887 ATPase activity	gi|475616477|gb|EMT29772.1| Pleiotropic drug resistance protein 3	-	GO:0071366 GO:0048364 GO:0006855 GO:0010359 GO:0009926 GO:0042626 GO:0000041 GO:0009506 GO:0005886 GO:0005524 GO:0005634 GO:0005739	3.5217	0	0	489.479	41.707	146.635
Traes_5AL_832CDADBB.1	238.421	7.5943	1.1903	6.37994	1.77e-10	1.62e-08	Traes_5AL_832CDADBB			5A	91882341	91886299	GO:0004185 serine-type carboxypeptidase activity GO:0006508 proteolysis	gi|475461369|gb|EMT02053.1| Serine carboxypeptidase-like 18	-	GO:0016023 GO:0004185 GO:0005739 GO:0006508	0.880426	6.69217	0	674.916	243.291	504.744
Traes_5BL_D604B3262.1	435.486	7.5772	0.4395	17.2402	1.32e-66	5.25e-63	Traes_5BL_D604B3262			5B	237760197	237761127	GO:0009055 electron carrier activity	gi|475614474|gb|EMT29092.1| Blue copper protein	-	GO:0005507 GO:0016023 GO:0009055	6.16298	0	6.86075	863.177	1006.53	730.184
Traes_1AL_FEB1460B9.1	25.9882	7.4938	1.6456	4.55385	5.26741e-06	0.000166215	Traes_1AL_FEB1460B9			IWGSC_CSS_1AL_scaff_3955342	2045	7416	GO:0016020 membrane GO:0008375 acetylglucosaminyltransferase activity	gi|326502602|dbj|BAJ98929.1| predicted protein	-	GO:0016020 GO:0008375	0.880426	0	0	70.5979	30.5851	53.866
Traes_2AS_7E8112FD2.1	24.4598	7.3964	1.6988	4.35383	1.33778e-05	0.000376402	Traes_2AS_7E8112FD2			2A	11538521	11539614	GO:0005506 iron ion binding GO:0020037 heme binding GO:0004497 monooxygenase activity GO:0016705 oxidoreductase activity, acting on paired donors, with incorporation or reduction of molecular oxygen GO:0055114 oxidation-reduction process	gi|474443506|gb|EMS68496.1| Premnaspirodiene oxygenase	-	GO:0016023 GO:0009055 GO:0004497 GO:0005506 GO:0020037 GO:0016705 GO:0055114	0.880426	0	0	49.8892	82.0237	13.9653
Traes_2BL_B73C7D344.1	122.894	7.3913	1.2772	5.78721	7.16e-09	4.72361e-07	Traes_2BL_B73C7D344			IWGSC_CSS_2BL_scaff_8050483	5914	6881	GO:0016491 oxidoreductase activity GO:0055114 oxidation-reduction process	gi|475610136|gb|EMT27634.1| Clavaminate synthase-like protein	-	GO:0051213 GO:0055114	4.40213	0	0	313.455	143.194	276.313
Traes_4AL_5E6BE848E.1	93.2	7.3648	0.867	8.49473	1.98e-17	4.82e-15	Traes_4AL_5E6BE848E			4A	185189771	185192666	GO:0051082 unfolded protein binding GO:0005515 protein binding GO:0005509 calcium ion binding GO:0005783 endoplasmic reticulum GO:0006457 protein folding	gi|475585010|gb|EMT19943.1| Calreticulin	-	GO:0006457 GO:0005773 GO:0005788 GO:0055074 GO:0006979 GO:0046686 GO:0016023 GO:0005886 GO:0005509 GO:0051082 GO:0009507 GO:0009651 GO:0005739	0	0	3.04922	101.661	259.974	194.516
Traes_5DL_934850FA3.1	94.2581	7.3615	0.8312	8.85638	8.27e-19	2.29e-16	Traes_5DL_934850FA3			5D	138904333	138904800	GO:0003824 catalytic activity GO:0004834 tryptophan synthase activity GO:0008152 metabolic process GO:0006568 tryptophan metabolic process	gi|475605597|gb|EMT26138.1| Indole-3-glycerol phosphate lyase, chloroplastic	-	GO:0042742 GO:0004834 GO:0052544 GO:0009570 GO:0000162 GO:0006571 GO:0009094	1.76085	0	1.52461	202.381	225.218	134.665
Traes_7AL_1F9ADD0CA.1	47.6677	7.3454	1.1692	6.28257	3.33e-10	2.89e-08	Traes_7AL_1F9ADD0CA			7A	176920365	176922419		gi|474442404|gb|EMS68434.1| hypothetical protein TRIUR3_10076	-	GO:0009684 GO:0006979 GO:0009753 GO:0004792 GO:0009611 GO:0005515 GO:0007568 GO:0006569 GO:0009507	0	1.91205	0	61.1849	118.17	104.739
Traes_5BL_2B4C22EDA.1	1950.96	7.3397	0.9896	7.41711	1.2e-13	1.82e-11	Traes_5BL_2B4C22EDA			5B	266620001	266624113	GO:0008234 cysteine-type peptidase activity GO:0006508 proteolysis	gi|475568473|gb|EMT15489.1| Thiol protease SEN102	-	GO:0009817 GO:0016023 GO:0007568 GO:0010282 GO:0006508 GO:0009723 GO:0008234	36.9779	1.91205	32.7791	5078.34	2496.86	4058.9
Traes_1DL_D5512C9E1.1	23.0122	7.2945	1.6776	4.34817	1.37276e-05	0.000385047	Traes_1DL_D5512C9E1			1D	132989666	132990954		gi|1346809|sp|P16273.2|PRPX_HORVU RecName: Full=Pathogen-related protein	-	GO:0009607 GO:0006952	0	0.956024	0	22.5913	41.707	72.8189
TRAES3BF104200030CFD_t1	453.497	7.2418	0.8137	8.89972	5.6e-19	1.59e-16	TRAES3BF104200030CFD_g			3B	568256066	568256959	GO:0005975 carbohydrate metabolic process GO:0004553 hydrolase activity, hydrolyzing O-glycosyl compounds	gi|475599635|gb|EMT24292.1| Acidic endochitinase SE2	3.2.1.14	GO:0009642 GO:0005618 GO:0003796 GO:0006032 GO:0009651 GO:0009409 GO:0009611 GO:0016023 GO:0042631 GO:0005576 GO:0004568 GO:0005773 GO:0000272 GO:0016998	2.64128	1.91205	12.9592	889.534	563.044	1250.89
TRAES3BF052200060CFD_t1	151.576	7.2015	1.4854	4.84828	1.24535e-06	4.71379e-05	TRAES3BF052200060CFD_g			3B	24454789	24456012	GO:0004190 aspartic-type endopeptidase activity GO:0006508 proteolysis	gi|475499851|gb|EMT04212.1| Aspartic proteinase nepenthesin-2	4.1.1.23	GO:0006508 GO:0004190 GO:0009536	6.16298	0	0	301.218	358.68	243.395
TRAES3BF073700120CFD_t1	20.4661	7.1423	1.6846	4.23965	2.23867e-05	0.000585669	TRAES3BF073700120CFD_g			3B	154904247	154905059		gi|475479696|gb|EMT02799.1| hypothetical protein F775_16481	-	GO:0016023	0.880426	0	0	36.7109	40.3168	44.8883
Traes_2DL_931B037A7.1	19.7732	7.1262	1.7845	3.99331	6.51565e-05	0.00148188	Traes_2DL_931B037A7			2D	110566948	110570193	GO:0008017 microtubule binding GO:0005524 ATP binding GO:0005874 microtubule GO:0003777 microtubule motor activity GO:0005871 kinesin complex GO:0007018 microtubule-based movement	gi|475607211|gb|EMT26630.1| Kinesin-4	-	GO:0000784 GO:0005874 GO:0003777 GO:0008017 GO:0003677 GO:0009607 GO:0000723 GO:0009060 GO:0016887 GO:0007018 GO:0006952 GO:0005871 GO:0005524 GO:0005739 GO:0045298	0	0	0.762305	14.1196	84.8042	18.9529
Traes_7AL_5E64FE700.1	19.9751	7.1064	1.9138	3.71317	0.000204681	0.00392886	Traes_7AL_5E64FE700			IWGSC_CSS_7AL_scaff_4436357	4538	5150	GO:0003824 catalytic activity GO:0050660 flavin adenine dinucleotide binding GO:0016614 oxidoreductase activity, acting on CH-OH group of donors GO:0055114 oxidation-reduction process	gi|357117851|ref|XP_003560675.1| PREDICTED: reticuline oxidase-like protein-like	-	GO:0050660 GO:0006979 GO:0008762 GO:0009793 GO:0010197 GO:0005886 GO:0005618 GO:0048046 GO:0055114 GO:0006040	0.880426	0	0	79.0697	0	39.9008
Traes_5DS_D92348F2E.1	127.548	7.1024	1.3676	5.19348	2.06397e-07	9.67305e-06	Traes_5DS_D92348F2E			5D	1647618	1649571	GO:0016020 membrane GO:0005215 transporter activity GO:0006810 transport	gi|475534784|gb|EMT08635.1| Peptide transporter PTR1	-	GO:0006810 GO:0016020 GO:0005215	0	0	5.33614	185.437	321.144	253.37
Traes_2DL_433DBED51.1	38.6613	7.0991	1.2283	5.77972	7.48e-09	4.908e-07	Traes_2DL_433DBED51			2D	62476858	62478695		gi|475562036|gb|EMT13907.1| Triacylglycerol lipase 2	-	GO:0002213 GO:0016298 GO:0006635	0	0	1.52461	59.3022	51.4386	119.702
Traes_4DL_96F639C33.1	19.51	7.0704	1.7017	4.15483	3.25534e-05	0.000807627	Traes_4DL_96F639C33			4D	24238571	24240025	GO:0020037 heme binding GO:0046872 metal ion binding GO:0006979 response to oxidative stress GO:0004601 peroxidase activity GO:0055114 oxidation-reduction process	gi|326488309|dbj|BAJ93823.1| predicted protein	1.11.1.7	GO:0006979 GO:0045926 GO:0055114 GO:0009651 GO:0042742 GO:0009416 GO:0046872 GO:0004601 GO:0009505 GO:0016023 GO:0020037 GO:0010043 GO:0009826 GO:0005773 GO:0050832 GO:0005886 GO:0048046	0.880426	0	0	38.5935	48.6581	28.928
Traes_4BL_213AE85CB.1	94.5193	7.0351	1.4002	5.0244	5.05007e-07	2.12758e-05	Traes_4BL_213AE85CB			IWGSC_CSS_4BL_scaff_6959190	19	1044	GO:0016021 integral component of membrane GO:0046872 metal ion binding GO:0000166 nucleotide binding	gi|475546092|gb|EMT10609.1| ATPase 11, plasma membrane-type	-	GO:0015992 GO:0008553 GO:0009651 GO:0016021 GO:0046872 GO:0006754 GO:0005886 GO:0005524 GO:0006119	3.5217	0	0.762305	404.761	118.17	39.9008
Traes_1DL_A377B65F6.1	132.976	7.0113	1.4895	4.70701	2.51372e-06	8.70841e-05	Traes_1DL_A377B65F6			IWGSC_CSS_1DL_scaff_2262057	3629	3900	GO:0009055 electron carrier activity	gi|475626927|gb|EMT33522.1| Mavicyanin	-	GO:0005507 GO:0016023 GO:0009055	6.16298	0	0	304.983	282.217	204.491
Traes_4BS_1C4FC7ACD.1	139.883	6.9891	1.5768	4.43244	9.31739e-06	0.00027562	Traes_4BS_1C4FC7ACD			4B	218778155	218780266	GO:0016746 transferase activity, transferring acyl groups GO:0008152 metabolic process	gi|326499720|dbj|BAJ86171.1| predicted protein	-	GO:0016023 GO:0004366 GO:0042967 GO:0046486	0	6.69217	0	339.811	215.486	277.31
Traes_3AL_C4B267DFB.1	37.7218	6.9878	1.3125	5.32383	1.01603e-07	5.11754e-06	Traes_3AL_C4B267DFB			3A	176096447	176096855	GO:0005975 carbohydrate metabolic process GO:0004553 hydrolase activity, hydrolyzing O-glycosyl compounds	gi|4741850|gb|AAD28734.1|AF112967_1 beta-1,3-glucanase precursor	-	GO:0042973 GO:0006952 GO:0005982 GO:0005985	0	1.91205	0	112.957	101.487	9.97519
Traes_3AS_C577E2CB7.1	1962.65	6.9831	0.2812	24.8375	3.53e-136	2.23e-131	Traes_3AS_C577E2CB7			3A	12874842	12875048	GO:0004867 serine-type endopeptidase inhibitor activity GO:0009611 response to wounding	gi|474340270|gb|EMS62645.1| Subtilisin inhibitor 1	-	GO:0004867 GO:0009611	44.0213	12.4283	35.066	3465.89	3322.66	4895.82
Traes_1DL_706CED60F.1	92.3885	6.973	1.5185	4.59192	4.39177e-06	0.000141257	Traes_1DL_706CED60F			IWGSC_CSS_1DL_scaff_706254	3	236		gi|475526456|gb|EMT07313.1| hypothetical protein F775_16824	-	GO:0005576 GO:0016023	4.40213	0	0	66.8327	198.803	284.293
Traes_2DL_44552FCF2.1	17.1628	6.8606	1.7413	3.93994	8.15013e-05	0.00179311	Traes_2DL_44552FCF2			IWGSC_CSS_2DL_scaff_9834014	12056	12628		gi|475602841|gb|EMT25236.1| hypothetical protein F775_42777	-	GO:0016023	0	0.956024	0	42.3587	41.707	17.9553
Traes_2DL_E14B9F774.1	489.378	6.8198	1.1362	6.00244	1.94e-09	1.43207e-07	Traes_2DL_E14B9F774			2D	34536948	34541052	GO:0000287 magnesium ion binding GO:0016829 lyase activity GO:0008152 metabolic process GO:0010333 terpene synthase activity	gi|363987138|dbj|BAL41689.1| ent-kaurene synthase like 2	-	GO:0051501 GO:0009899 GO:0006952 GO:0034279 GO:0034277 GO:0000287 GO:0009570 GO:0009686 GO:0005739	0	14.3404	11.4346	1154.98	688.165	1067.35
Traes_2BL_83CBA1167.1	16.2621	6.7946	1.9487	3.48678	0.000488873	0.00811539	Traes_2BL_83CBA1167			2B	309551105	309551807		gi|475553581|gb|EMT12050.1| hypothetical protein F775_29604	-	NA	0.880426	0	0	15.0609	80.6335	0.997519
Traes_3AS_359C8A9B61.1	32.3215	6.7705	1.2662	5.34726	8.93e-08	4.55195e-06	Traes_3AS_359C8A9B61			3A	38446300	38446521		gi|475605881|gb|EMT26230.1| hypothetical protein F775_31680	-	NA	0	1.91205	0	31.0631	54.2191	106.735
Traes_4BL_36E9AB388.1	96.4358	6.7703	1.376	4.92027	8.6427e-07	3.3993e-05	Traes_4BL_36E9AB388			IWGSC_CSS_4BL_scaff_7027428	2922	4146		gi|475555715|gb|EMT12492.1| hypothetical protein F775_10963	-	GO:0016874 GO:0005739	5.28255	0	0	128.959	202.974	241.4
Traes_5BL_5C2CFC2F7.1	1562.45	6.7649	0.7577	8.92786	4.34e-19	1.26e-16	Traes_5BL_5C2CFC2F7			IWGSC_CSS_5BL_scaff_10783251	865	1150		gi|475585426|gb|EMT20057.1| hypothetical protein F775_12209	-	NA	39.6192	6.69217	38.8776	3595.79	1694.69	3999.05
Traes_6DL_69BE045F9.1	86.5566	6.6736	0.8023	8.31814	8.94e-17	2.06e-14	Traes_6DL_69BE045F9			6D	169066033	169066801		gi|326522164|dbj|BAK04210.1| predicted protein	-	NA	1.76085	0	3.04922	288.981	63.9507	161.598
Traes_7BL_19EAD351B.1	85.5247	6.6609	0.7454	8.93652	4.02e-19	1.17e-16	Traes_7BL_19EAD351B			IWGSC_CSS_7BL_scaff_6665247	1	1666	GO:0043531 ADP binding	gi|90110669|gb|ABA54554.2| disease resistance protein	-	GO:0017111 GO:0006952 GO:0043531 GO:0005524	0	0	4.57383	139.313	180.73	188.531
Traes_5DL_4622C3325.1	588.742	6.6296	0.3097	21.4031	1.25e-101	2.64e-97	Traes_5DL_4622C3325			IWGSC_CSS_5DL_scaff_4493857	1440	2020	GO:0009055 electron carrier activity	gi|475614475|gb|EMT29093.1| Mavicyanin	-	GO:0031225 GO:0005507 GO:0016023 GO:0009055 GO:0005886	15.8477	10.5163	9.14766	1235.93	1227.58	1033.43
Traes_5DL_CA6849C97.1	54.8295	6.6163	0.9668	6.84324	7.74e-12	9.1e-10	Traes_5DL_CA6849C97			5D	59756794	59759753	GO:0005524 ATP binding GO:0004674 protein serine/threonine kinase activity GO:0004672 protein kinase activity GO:0030246 carbohydrate binding GO:0006468 protein phosphorylation	gi|475531451|gb|EMT08078.1| Lectin-domain containing receptor kinase A4.2	2.7.11.1	GO:0016023 GO:0030246 GO:0006468 GO:0005524 GO:0004674 GO:0009069	0	0	3.04922	192.968	68.1214	64.8387
Traes_5BL_17A88C1AB.1	1448.57	6.5814	0.6069	10.8447	2.11e-27	1.26e-24	Traes_5BL_17A88C1AB			5B	174740646	174742919	GO:0004185 serine-type carboxypeptidase activity GO:0006508 proteolysis	gi|475620872|gb|EMT31261.1| Serine carboxypeptidase II-3	-	GO:0016023 GO:0004185 GO:0006508	32.5758	9.56024	47.2629	3605.2	2193.79	2803.03
Traes_5BL_8FDBF53BC.1	226.84	6.5548	1.0246	6.39751	1.58e-10	1.46e-08	Traes_5BL_8FDBF53BC			IWGSC_CSS_5BL_scaff_10843562	8388	9790	GO:0006633 fatty acid biosynthetic process	gi|326501950|dbj|BAK06467.1| predicted protein	-	GO:0010155 GO:0010218 GO:0009941 GO:0009744 GO:0000036 GO:0010114 GO:0010207 GO:0051607 GO:0016491 GO:0005829 GO:0019288 GO:0006633 GO:0009570 GO:0031177 GO:0009637 GO:0009644 GO:0042335 GO:0035196 GO:0009657 GO:0055114 GO:0010267 GO:0006364 GO:0009627 GO	9.68468	4.78012	0	428.294	581.117	337.161
Traes_5BL_41CB33323.1	79.5112	6.5408	0.7379	8.86356	7.75e-19	2.15e-16	Traes_5BL_41CB33323			5B	272819913	272820140		gi|326490868|dbj|BAJ90101.1| predicted protein	-	GO:0016023 GO:0008270	1.76085	0	3.04922	174.142	119.56	178.556
Traes_7DL_84EF15150.1	80.91	6.5132	1.5601	4.17481	2.98238e-05	0.000748681	Traes_7DL_84EF15150			IWGSC_CSS_7DL_scaff_3389356	14486	16652		gi|474442404|gb|EMS68434.1| hypothetical protein TRIUR3_10076	-	GO:0009684 GO:0006979 GO:0009753 GO:0004792 GO:0009611 GO:0005515 GO:0007568 GO:0006569 GO:0009507	5.28255	0	0	172.259	69.5116	238.407
Traes_1DS_BBB781C9F.1	304.853	6.5082	0.4177	15.5819	9.67e-55	2.27e-51	Traes_1DS_BBB781C9F			1D	5048347	5051806	GO:0008168 methyltransferase activity GO:0008171 O-methyltransferase activity	gi|475570146|gb|EMT15952.1| Caffeic acid 3-O-methyltransferase	-	GO:0047763 GO:0016023 GO:0005886 GO:0046983 GO:0009809 GO:0032259 GO:0033799 GO:0005634 GO:0051555 GO:0050630 GO:0030755 GO:0009805 GO:0009811	11.4455	4.78012	3.81153	447.12	760.457	601.504
Traes_2AL_72F4E1905.1	27.2298	6.5077	1.3212	4.9257	8.40603e-07	3.32064e-05	Traes_2AL_72F4E1905			2A	231492375	231494207		gi|326499588|dbj|BAJ86105.1| predicted protein	-	GO:0000911 GO:0016572 GO:0006084 GO:0000226 GO:0003677 GO:0003700 GO:0042127 GO:0010583 GO:0005634 GO:0005667 GO:0045449	0	1.91205	0	21.65	95.9261	43.8908
Traes_6AL_8CB4F1558.3	13.5013	6.5027	1.833	3.54761	0.000388744	0.0067044	Traes_6AL_8CB4F1558			6A	165013477	165016150		gi|357137012|ref|XP_003570096.1| PREDICTED: ethylene-responsive transcription factor ERF025-like	-	GO:0009536 GO:0003677 GO:0016023 GO:0003700 GO:0045893 GO:0050832 GO:0005634 GO:0005667 GO:0045449	0	0.956024	0	36.7109	33.3656	9.97519
Traes_1AS_D994A18F8.1	13.3081	6.5004	2.0916	3.10785	0.00188451	0.0239776	Traes_1AS_D994A18F8			IWGSC_CSS_1AS_scaff_2706788	143	1834	GO:0005515 protein binding	gi|326510773|dbj|BAJ91734.1| predicted protein	-	GO:0005739 GO:0009536	0.880426	0	0	12.237	66.7312	0
Traes_4AL_F03D91090.1	13.1802	6.4884	2.0693	3.13552	0.00171548	0.0222014	Traes_4AL_F03D91090			4A	18899450	18900253		gi|473986762|gb|EMS51719.1| hypothetical protein TRIUR3_00229	-	NA	0.880426	0	0	22.5913	55.6093	0
Traes_6DS_B9D7F34B4.1	365.089	6.482	0.4235	15.3041	7.18e-53	1.47e-49	Traes_6DS_B9D7F34B4			IWGSC_CSS_6DS_scaff_2068835	80	606		gi|475585426|gb|EMT20057.1| hypothetical protein F775_12209	-	GO:0008270	7.92383	10.5163	6.09844	552.546	471.289	1142.16
Traes_5DS_947703B41.1	12.8604	6.4484	2.1589	2.98689	0.00281829	0.0327179	Traes_5DS_947703B41			5D	36283383	36284869	GO:0005524 ATP binding GO:0004672 protein kinase activity GO:0006468 protein phosphorylation	gi|475610019|gb|EMT27589.1| Putative cyclin-dependent kinase F-2	2.7.11.1	GO:0006468 GO:0005524 GO:0004674 GO:0005739 GO:0009069	0.880426	0	0	0	72.2921	3.99008
Traes_2BS_EA016F20A.1	38.9091	6.4385	1.1801	5.4559	4.87e-08	2.65244e-06	Traes_2BS_EA016F20A			2B	59928862	59930863	GO:0009058 biosynthetic process GO:0016844 strictosidine synthase activity	gi|475596848|gb|EMT23469.1| Adipocyte plasma membrane-associated protein	-	GO:0016023 GO:0005739 GO:0004341 GO:0016844 GO:0006098 GO:0019384 GO:0019852 GO:0016114 GO:0042432	0.880426	1.91205	0	71.5392	150.145	8.97767
Traes_6AS_C69764C78.2	37.861	6.4366	1.0591	6.07749	1.22e-09	9.36e-08	Traes_6AS_C69764C78			6A	121714935	121716600		gi|326512558|dbj|BAJ99634.1| predicted protein	-	GO:0051819 GO:0010324 GO:0048364 GO:0005901 GO:0009506 GO:0005768 GO:0005774 GO:0010200 GO:0009877 GO:0016324 GO:0009873	2.64128	0	0	74.3631	58.3898	91.7717
Traes_5DL_27D2F206E.1	25.3329	6.4348	1.4737	4.36652	1.26244e-05	0.000357773	Traes_5DL_27D2F206E			5D	143125384	143127264	GO:0005524 ATP binding GO:0004674 protein serine/threonine kinase activity GO:0004672 protein kinase activity GO:0006468 protein phosphorylation	gi|475589796|gb|EMT21276.1| Cysteine-rich receptor-like protein kinase 5	2.7.11.1	GO:0016023 GO:0005886 GO:0006468 GO:0005524 GO:0004674 GO:0005739 GO:0009069	1.76085	0	0	2.82392	48.6581	98.7544
Traes_6DL_43C028770.2	67.5275	6.4203	1.9202	3.34358	0.000827037	0.0124238	Traes_6DL_43C028770			6D	133246525	133249766		gi|475590581|gb|EMT21511.1| Isoflavone reductase-like protein	-	GO:0006260 GO:0003677 GO:0005524 GO:0017111	0	0	4.57383	320.044	55.6093	24.938
Traes_2AL_7E32E30A8.1	74.118	6.3869	1.3617	4.69051	2.72519e-06	9.3137e-05	Traes_2AL_7E32E30A8			2A	221530835	221532727	GO:0005506 iron ion binding GO:0020037 heme binding GO:0004497 monooxygenase activity GO:0016705 oxidoreductase activity, acting on paired donors, with incorporation or reduction of molecular oxygen GO:0055114 oxidation-reduction process	gi|475592084|gb|EMT21977.1| Cytochrome P450 99A2	-	GO:0006952 GO:0051502 GO:0071395 GO:0009055 GO:0005506 GO:0020037 GO:0036209 GO:0016021 GO:0055114	5.28255	0	0	174.142	144.584	120.7
Traes_7DL_728D6C95C.1	24.2911	6.3788	1.3084	4.87538	1.086e-06	4.17296e-05	Traes_7DL_728D6C95C			7D	104023076	104024776	GO:0016747 transferase activity, transferring acyl groups other than amino-acyl groups	gi|475494206|gb|EMT03748.1| Anthocyanin 5-aromatic acyltransferase	-	GO:0016747	1.76085	0	0	37.6522	44.4875	61.8462
Traes_2AL_225DFC16A.1	12.3576	6.3646	1.8747	3.39506	0.000686126	0.0106478	Traes_2AL_225DFC16A			2A	198834177	198835413	GO:0005975 carbohydrate metabolic process GO:0006032 chitin catabolic process GO:0016998 cell wall macromolecule catabolic process GO:0004568 chitinase activity GO:0008061 chitin binding	gi|4741848|gb|AAD28733.1|AF112966_1 chitinase IV precursor	3.2.1.14	GO:0015706 GO:0006032 GO:0009626 GO:0016998 GO:0005975 GO:0002679 GO:0008061 GO:0010262 GO:0009505 GO:0010200 GO:0015824 GO:0010167 GO:0004568 GO:0005886 GO:0048046	0	0.956024	0	10.3544	45.8777	16.9578
TRAES3BF071100040CFD_t1	24.5525	6.3614	1.3354	4.7638	1.89985e-06	6.80884e-05	TRAES3BF071100040CFD_g			3B	127499272	127500831	GO:0006355 regulation of transcription, DNA-templated GO:0006351 transcription, DNA-templated	gi|326492015|dbj|BAJ98232.1| predicted protein	-	GO:0016874 GO:0009536 GO:0006355	0	1.91205	0	77.187	47.2679	20.9479
Traes_3B_3F0ACA839.1	48.8898	6.3504	0.9777	6.49532	8.29e-11	8.1e-09	Traes_3B_3F0ACA839			IWGSC_CSS_3B_scaff_10401435	331	1288		NA	NA	NA	0	3.8241	0	54.5957	65.3409	169.578
Traes_3DS_4D8151717.1	34.4105	6.3489	1.0835	5.8595	4.64e-09	3.16319e-07	Traes_3DS_4D8151717			3D	8359754	8359888		gi|326487127|dbj|BAJ85339.1| predicted protein	-	GO:0016788 GO:0016023 GO:0008152	0	0	2.28692	60.2435	68.1214	75.8114
Traes_5AL_898DAA873.1	878.622	6.3015	0.3021	20.8587	1.27e-96	2.01e-92	Traes_5AL_898DAA873			5A	147001302	147003051		gi|474203857|gb|EMS58593.1| ATPase 11, plasma membrane-type	3.6.3.6	GO:0008553 GO:0009651 GO:0016021 GO:0046872 GO:0006754 GO:0005886 GO:0005524 GO:0006119 GO:0015992	8.80426	37.2849	20.5822	1539.03	1730.84	1935.19
Traes_5DL_84276D960.1	689.077	6.2904	0.6288	10.0039	1.47e-23	6.63e-21	Traes_5DL_84276D960			IWGSC_CSS_5DL_scaff_4584060	906	1705	GO:0009055 electron carrier activity	gi|475553960|gb|EMT12127.1| Blue copper protein	-	GO:0005507 GO:0016023 GO:0009055	30.8149	16.2524	5.33614	1084.38	1469.48	1528.2
Traes_3AL_6B9D38F0F.1	188.969	6.2727	0.4691	13.3717	8.85e-41	1.19e-37	Traes_3AL_6B9D38F0F			IWGSC_CSS_3AL_scaff_4427071	353	5403	GO:0071805 potassium ion transmembrane transport GO:0016020 membrane GO:0016021 integral component of membrane GO:0015079 potassium ion transmembrane transporter activity	gi|357126642|ref|XP_003564996.1| PREDICTED: potassium transporter 5-like isoform 1	-	GO:0009674 GO:0005886 GO:0071805 GO:0016021	8.80426	0	5.33614	370.874	383.704	365.092
Traes_5DL_19CF37E84.1	11.2407	6.2583	1.9913	3.1428	0.00167337	0.0217632	Traes_5DL_19CF37E84			5D	115460396	115461347		gi|326515788|dbj|BAK07140.1| predicted protein	-	GO:0051726 GO:0042802 GO:0051567 GO:0006270 GO:0008283 GO:0006275 GO:0006306	0.880426	0	0	1.88261	34.7558	29.9256
Traes_7DL_35CACD573.2	11.0191	6.2349	1.8826	3.31188	0.0009267	0.0136175	Traes_7DL_35CACD573			IWGSC_CSS_7DL_scaff_2605249	16	1023	GO:0020037 heme binding	gi|473728985|gb|EMS45145.1| hypothetical protein TRIUR3_23903	-	GO:0020037 GO:0046872	0.880426	0	0	21.65	23.634	19.9504
Traes_7BL_E7E9AC806.1	119.678	6.2262	1.9152	3.25101	0.00114995	0.0161634	Traes_7BL_E7E9AC806			7B	242616188	242617265		gi|60100238|gb|AAX13288.1| senescence-associated protein	-	GO:0009684 GO:0006979 GO:0009753 GO:0009744 GO:0008270 GO:0009750 GO:0004792 GO:0009611 GO:0003677 GO:0007568 GO:0006569 GO:0009507	0	9.56024	0	86.6001	340.607	281.3
EPlTAET00000008428	10.4003	6.218	2.0446	3.04123	0.0023561	0.0285612	EPlTAEG00000008428	snoZ118	Small nucleolar RNA Z118/Z121/Z120 [Source:RFAM;Acc:RF00142]	6B	8480377	8480485	NA	NA	NA	NA	0	0	0.762305	1.88261	20.8535	38.9032
Traes_6BS_DA604864C.1	106.63	6.2138	1.8931	3.28229	0.00102968	0.0148653	Traes_6BS_DA604864C			IWGSC_CSS_6BS_scaff_1294955	9	293	GO:0005506 iron ion binding GO:0020037 heme binding GO:0016705 oxidoreductase activity, acting on paired donors, with incorporation or reduction of molecular oxygen GO:0055114 oxidation-reduction process	gi|474386468|gb|EMS65006.1| Premnaspirodiene oxygenase	-	GO:0016023 GO:0009055 GO:0004497 GO:0005506 GO:0020037 GO:0016705 GO:0055114	0	8.60422	0	175.083	82.0237	374.07
TRAES3BF072400230CFD_t1	130.281	6.2111	1.8368	3.38144	0.000721061	0.0110911	TRAES3BF072400230CFD_g			3B	700491546	700496509	GO:0071805 potassium ion transmembrane transport GO:0016020 membrane GO:0016021 integral component of membrane GO:0015079 potassium ion transmembrane transporter activity	gi|357126642|ref|XP_003564996.1| PREDICTED: potassium transporter 5-like isoform 1	-	GO:0009674 GO:0005886 GO:0071805 GO:0016021	0	10.5163	0	296.511	211.315	263.345
Traes_6BL_2097C1766.1	339.298	6.1912	1.1597	5.33841	9.38e-08	4.75686e-06	Traes_6BL_2097C1766			IWGSC_CSS_6BL_scaff_4272043	248	2079	GO:0005524 ATP binding GO:0004672 protein kinase activity GO:0006468 protein phosphorylation	gi|475621382|gb|EMT31455.1| Cysteine-rich receptor-like protein kinase 40	-	GO:0006468 GO:0016459 GO:0009536 GO:0016023 GO:0005524 GO:0004693 GO:0003774 GO:0003779 GO:0005773 GO:0030246 GO:0005886 GO:0000074 GO:0009069	0	15.2964	12.1969	486.655	831.359	690.283
Traes_7DL_8594B960E.1	10.9071	6.1844	1.8856	3.27985	0.00103863	0.0149535	Traes_7DL_8594B960E		plasmodesmata callose-binding protein 5 [Source:Projected from Arabidopsis thaliana (AT3G58100) TAIR;Acc:AT3G58100]	7D	103831591	103835367	GO:0009506 plasmodesma GO:0008150 biological_process GO:0001872 (1->3)-beta-D-glucan binding GO:0030247 polysaccharide binding GO:0046658 anchored component of plasma membrane	gi|326520886|dbj|BAJ92806.1| predicted protein	-	GO:0004553 GO:0005975 GO:0046658 GO:0009506 GO:0016023 GO:0044036 GO:0010089 GO:0001872	0	0.956024	0	16.9435	30.5851	16.9578
Traes_5AL_A22716BB6.1	10.899	6.163	2.1306	2.89269	0.00381954	0.041006	Traes_5AL_A22716BB6			IWGSC_CSS_5AL_scaff_2698348	383	770	GO:0016772 transferase activity, transferring phosphorus-containing groups	gi|474247316|gb|EMS60053.1| Putative receptor protein kinase ZmPK1	-	GO:0006468 GO:0004674 GO:0005739 GO:0016023 GO:0005524 GO:0048544 GO:0016020 GO:0009069	0	0.956024	0	0	44.4875	19.9504
Traes_2DL_3C62DC707.1	21.2693	6.144	1.3851	4.4358	9.17316e-06	0.000272243	Traes_2DL_3C62DC707			IWGSC_CSS_2DL_scaff_9909795	1137	1370	GO:0003677 DNA binding	gi|357168318|ref|XP_003581590.1| PREDICTED: LOW QUALITY PROTEIN: transcription factor MYB39-like	-	GO:0003677 GO:0003682 GO:0000785	0	1.91205	0	59.3022	51.4386	14.9628
Traes_1AS_C13D5234F.1	73.3351	6.1434	1.4942	4.11151	3.93082e-05	0.000948109	Traes_1AS_C13D5234F			1A	10617826	10618601	GO:0016021 integral component of membrane GO:0005886 plasma membrane	gi|475547013|gb|EMT10791.1| hypothetical protein F775_04337	-	GO:0005886 GO:0016021	6.16298	0	0	144.961	175.169	113.717
TRAES3BF268900070CFD_t1	41.1149	6.1223	0.9737	6.28758	3.22e-10	2.81e-08	TRAES3BF268900070CFD_g			3B	746042932	746046166		gi|357126858|ref|XP_003565104.1| PREDICTED: uncharacterized protein LOC100843142	-	GO:0005739 GO:0009706	2.64128	0.956024	0	104.485	98.7065	39.9008
Traes_4BL_888E1663F.1	1353.4	6.1181	0.5382	11.3678	6.05e-30	4.31e-27	Traes_4BL_888E1663F		H(+)-ATPase 7 [Source:Projected from Arabidopsis thaliana (AT3G60330) TAIR;Acc:AT3G60330]	IWGSC_CSS_4BL_scaff_6925277	5	4647	GO:0005886 plasma membrane GO:0005524 ATP binding GO:0016021 integral component of membrane GO:0046872 metal ion binding GO:0000166 nucleotide binding GO:0016887 ATPase activity GO:0006754 ATP biosynthetic process	gi|357121064|ref|XP_003562242.1| PREDICTED: plasma membrane ATPase 1-like	3.6.3.6	GO:0015992 GO:0008553 GO:0009651 GO:0016021 GO:0046872 GO:0006754 GO:0005886 GO:0005524 GO:0006119	41.38	16.2524	57.1729	3566.61	1889.33	2549.66
Traes_5DL_0E87C99E1.1	201.126	6.1132	0.4553	13.4281	4.14e-41	5.7e-38	Traes_5DL_0E87C99E1			5D	113990832	113994445	GO:0004185 serine-type carboxypeptidase activity GO:0006508 proteolysis	gi|475461369|gb|EMT02053.1| Serine carboxypeptidase-like 18	-	GO:0016023 GO:0004185 GO:0005739 GO:0006508	6.16298	5.73615	5.33614	549.722	354.509	285.29
TRAES3BF024600170CFD_t1	131.127	6.1125	1.1295	5.41186	6.24e-08	3.32108e-06	TRAES3BF024600170CFD_g			3B	770844572	770845570		gi|57899531|dbj|BAD87045.1| hypothetical protein	-	GO:0008270 GO:0004871 GO:0031683 GO:0003924 GO:0007186 GO:0005525	9.68468	0	1.52461	295.57	180.73	299.256
Traes_6AS_F061F607E.1	474.465	6.0987	0.3129	19.4902	1.33e-84	1.2e-80	Traes_6AS_F061F607E			6A	156822580	156824566	GO:0005506 iron ion binding GO:0020037 heme binding GO:0004497 monooxygenase activity GO:0016705 oxidoreductase activity, acting on paired donors, with incorporation or reduction of molecular oxygen GO:0055114 oxidation-reduction process	gi|326522110|dbj|BAK04183.1| predicted protein	-	GO:0016023 GO:0009055 GO:0004497 GO:0005506 GO:0020037 GO:0016705 GO:0055114	12.326	11.4723	16.7707	874.473	803.555	1128.19
Traes_3DL_967EE0DE0.2	391.079	6.095	0.3845	15.8537	1.33e-56	3.5e-53	Traes_3DL_967EE0DE0		NAD-dependent glycerol-3-phosphate dehydrogenase family protein [Source:Projected from Arabidopsis thaliana (AT5G40610) TAIR;Acc:AT5G40610]	3D	122134509	122137206	GO:0042803 protein homodimerization activity GO:0005975 carbohydrate metabolic process GO:0016491 oxidoreductase activity GO:0051287 NAD binding GO:0055114 oxidation-reduction process GO:0006072 glycerol-3-phosphate metabolic process GO:0009331 glycerol-3	gi|529276249|gb|AGS79224.1| glycerol-3-phosphate dehydrogenase	1.1.1.8	GO:0046167 GO:0005975 GO:0051287 GO:0004367 GO:0046168 GO:0009507 GO:0009331 GO:0042803 GO:0055114 GO:0046486	7.04341	9.56024	16.7707	897.064	450.435	965.598
Traes_5DL_DEDE5D8D8.2	194.027	6.0876	2.0368	2.98876	0.00280109	0.0325792	Traes_5DL_DEDE5D8D8			5D	107517224	107529193	GO:0070588 calcium ion transmembrane transport GO:0005516 calmodulin binding GO:0016020 membrane GO:0005524 ATP binding GO:0016021 integral component of membrane GO:0046872 metal ion binding GO:0000166 nucleotide binding GO:0005388 calcium-transporting AT	gi|475407973|gb|EMT00880.1| Calcium-transporting ATPase 9, plasma membrane-type	3.6.3.8	GO:0048281 GO:0007338 GO:0010584 GO:0009827 GO:0043621 GO:0009624 GO:0016021 GO:0046872 GO:0006754 GO:0006882 GO:0005388 GO:0009506 GO:0070588 GO:0005886 GO:0005516 GO:0005524 GO:0009860 GO:0016529	0	0	16.7707	557.253	351.729	238.407
TRAES3BF058900110CFD_t1	9.4796	6.0787	2.0311	2.99286	0.00276376	0.0322149	TRAES3BF058900110CFD_g			3B	429495609	429504032		gi|475592011|gb|EMT21950.1| hypothetical protein F775_18320	-	GO:0005773 GO:0008152 GO:0052692	0	0	0.762305	3.76522	26.4144	25.9355
Traes_2BS_FEBB2BA1A.1	69.4403	6.0636	1.519	3.99184	6.55619e-05	0.00148967	Traes_2BS_FEBB2BA1A			2B	53536958	53540104	GO:0005488 binding	gi|475592173|gb|EMT22004.1| hypothetical protein F775_21957	-	GO:0000155 GO:0023014 GO:0000160 GO:0016020 GO:0009365	6.16298	0	0	182.613	125.121	102.744
Traes_4AL_2E4552E00.1	69.3318	6.061	1.5821	3.83091	0.00012767	0.00263331	Traes_4AL_2E4552E00			4A	203103892	203107856	GO:0005524 ATP binding GO:0004674 protein serine/threonine kinase activity GO:0004672 protein kinase activity GO:0006468 protein phosphorylation	gi|514810233|ref|XP_004979928.1| PREDICTED: G-type lectin S-receptor-like serine/threonine-protein kinase SD1-13-like	2.7.11.1	GO:0006865 GO:0008270 GO:0016023 GO:0000186 GO:0002679 GO:0015074 GO:0010200 GO:0032440 GO:0042742 GO:0005576 GO:0003676 GO:0004709 GO:0009626 GO:0055114 GO:0002237 GO:0005886 GO:0005524 GO:0007178 GO:0009069	6.16298	0	0	211.794	104.267	93.7668
Traes_7DL_7879433D1.2	163.723	6.0421	1.2027	5.02392	5.06272e-07	2.13065e-05	Traes_7DL_7879433D1			7D	145742945	145748912	GO:0005524 ATP binding GO:0016021 integral component of membrane GO:0055085 transmembrane transport GO:0006810 transport GO:0042626 ATPase activity, coupled to transmembrane movement of substances GO:0016887 ATPase activity	gi|475626308|gb|EMT33290.1| ABC transporter B family member 2	-	GO:0010048 GO:0010541 GO:0015408 GO:0009958 GO:0009624 GO:0016021 GO:0043481 GO:0010329 GO:0009640 GO:0010540 GO:0008361 GO:0009637 GO:0010315 GO:0008559 GO:0005886 GO:0015440 GO:0005524 GO:0048443 GO:0048440 GO:0005739 GO:0015682 GO:0006855 GO:0015833	6.16298	0	8.38536	634.44	180.73	152.62
Traes_5DL_ED6DC4804.1	290.916	6.0275	0.7995	7.53869	4.75e-14	7.69e-12	Traes_5DL_ED6DC4804			5D	160626493	160627879	GO:0006633 fatty acid biosynthetic process GO:0031177 phosphopantetheine binding	gi|326501950|dbj|BAK06467.1| predicted protein	-	GO:0010155 GO:0010218 GO:0009941 GO:0009744 GO:0000036 GO:0010114 GO:0010207 GO:0051607 GO:0016491 GO:0005829 GO:0019288 GO:0006633 GO:0009570 GO:0031177 GO:0009637 GO:0009644 GO:0042335 GO:0035196 GO:0009657 GO:0055114 GO:0010267 GO:0006364 GO:0009627 GO	5.28255	19.1205	2.28692	424.529	771.579	522.7
Traes_5BS_41909E9B6.1	18.2545	6.0245	1.4448	4.16972	3.04971e-05	0.000764092	Traes_5BS_41909E9B6			5B	16645270	16646491		gi|514776941|ref|XP_004968591.1| PREDICTED: peptide-N4-(N-acetyl-beta-glucosaminyl)asparagine amidase A-like	-	GO:0000224 GO:0016023 GO:0005739 GO:0006807	0	0	1.52461	15.0609	50.0484	42.8933
Traes_3DL_BCE8DACDB.1	9.3807	5.9994	1.9591	3.06227	0.00219668	0.0270642	Traes_3DL_BCE8DACDB			IWGSC_CSS_3DL_scaff_490107	3	233		gi|475559497|gb|EMT13355.1| Subtilisin-like protease	-	GO:0042802 GO:0004252 GO:0016023 GO:0005618 GO:0006508 GO:0043086	0.880426	0	0	13.1783	15.2926	26.933
Traes_4BS_5E295065E.1	174.422	5.9989	1.9941	3.00839	0.00262635	0.031053	Traes_4BS_5E295065E			IWGSC_CSS_4BS_scaff_3382461	3	222	GO:0003824 catalytic activity GO:0030170 pyridoxal phosphate binding	gi|473861009|gb|EMS47533.1| Cystathionine gamma-synthase, chloroplastic	-	GO:0071266 GO:0030170 GO:0003962 GO:0016829 GO:0009507 GO:0003961 GO:0006534	0	0	16.0084	429.235	355.9	245.39
Traes_6DL_0AF913208.1	48.034	5.9965	0.8818	6.8003	1.04e-11	1.22e-09	Traes_6DL_0AF913208			IWGSC_CSS_6DL_scaff_3309080	183	1715	GO:0016706 oxidoreductase activity, acting on paired donors, with incorporation or reduction of molecular oxygen, 2-oxoglutarate as one donor, and incorporation of one atom each of oxygen into both donors GO:0016491 oxidoreductase activity GO:0055114 oxid	gi|475617743|gb|EMT30238.1| Gibberellin 2-beta-dioxygenase 8	-	GO:0005506 GO:0052635 GO:0055114 GO:0009685 GO:0016707 GO:0016102	0	4.78012	0	105.426	79.2433	98.7544
TRAES3BF010400380CFD_t1	9.5505	5.979	2.0924	2.85747	0.00427034	0.0445182	TRAES3BF010400380CFD_g			3B	35675270	35675956		gi|297596035|ref|NP_001041933.2| Os01g0132500	-	GO:0009536	0	0.956024	0	0.941305	12.5121	42.8933
Traes_1AL_2B4385CDC.1	9.2082	5.9629	2.0116	2.96421	0.00303465	0.0346085	Traes_1AL_2B4385CDC			1A	227165561	227166335		gi|474383497|gb|EMS64752.1| hypothetical protein TRIUR3_01022	-	GO:0016023	0.880426	0	0	5.64783	34.7558	13.9653
Traes_3DL_FB6484C38.1	34.9012	5.962	1.0575	5.63783	1.72e-08	1.04021e-06	Traes_3DL_FB6484C38			3D	117414490	117416538		gi|475510999|gb|EMT05345.1| hypothetical protein F775_18170	-	GO:0005739 GO:0009706	0	0	3.04922	43.3001	118.17	44.8883
Traes_2BL_BF47071FD.1	76.3092	5.9471	1.3136	4.52722	5.97654e-06	0.000186272	Traes_2BL_BF47071FD			2B	331432756	331433479		gi|475546669|gb|EMT10726.1| hypothetical protein F775_24021	-	GO:0003700 GO:0003677 GO:0003682 GO:0006355 GO:0005667 GO:0045449 GO:0000785	0	6.69217	0.762305	184.496	51.4386	214.467
TRAES3BF091500060CFD_t1	9.2582	5.9454	1.9756	3.00938	0.00261783	0.0309812	TRAES3BF091500060CFD_g			3B	703812155	703812661		gi|474378292|gb|EMS64353.1| Protein LURP-one-related 11	-	GO:0003743 GO:0005840 GO:0006446	0	0.956024	0	20.7087	6.95116	26.933
Traes_2AL_C115DD2A4.2	46.353	5.9427	0.8906	6.67241	2.52e-11	2.71e-09	Traes_2AL_C115DD2A4			2A	215292585	215294303	GO:0016491 oxidoreductase activity GO:0008152 metabolic process	gi|475600179|gb|EMT24464.1| Short-chain dehydrogenase/reductase 2	-	GO:0016491 GO:0051015 GO:0051017 GO:0055114 GO:0008270	0	4.78012	0	94.1305	76.4628	102.744
Traes_7AS_C6D54DA2D.1	8.8622	5.9091	2.0015	2.95232	0.00315395	0.0356164	Traes_7AS_C6D54DA2D			7A	53289230	53289969		gi|474073833|gb|EMS54460.1| hypothetical protein TRIUR3_07705	-	GO:0016023 GO:0006468 GO:0005524 GO:0016021 GO:0004674 GO:0009069	0.880426	0	0	7.53044	27.8047	16.9578
Traes_6AS_D68761CF8.2	130.567	5.9055	0.5469	10.7978	3.53e-27	2.09e-24	Traes_6AS_D68761CF8			6A	3490074	3491788	GO:0016758 transferase activity, transferring hexosyl groups GO:0008152 metabolic process	gi|326505448|dbj|BAJ95395.1| predicted protein	-	GO:0047213 GO:0050403 GO:0005739 GO:0050502 GO:0009813	9.68468	0	3.04922	236.268	323.924	210.476
Traes_4BL_38E55D7B4.1	116.034	5.9049	1.9252	3.06724	0.00216043	0.0267209	Traes_4BL_38E55D7B4			4B	297123417	297126057	GO:0003676 nucleic acid binding GO:0046872 metal ion binding	gi|475465753|gb|EMT02191.1| Zinc finger protein MAGPIE	-	GO:0031348 GO:0048364 GO:0008270 GO:0009867 GO:0035304 GO:0009862 GO:0010363 GO:0010310 GO:0010075 GO:0009617 GO:0006612 GO:0003676 GO:0009965 GO:0000165 GO:0045604 GO:0051302 GO:0003700 GO:0045893 GO:0042803 GO:0005634 GO:0005667 GO:0045449	11.4455	0	0	307.807	112.609	264.342
Traes_5DL_079AB0FDE.1	2806.22	5.901	0.4838	12.1983	3.17e-34	3.14e-31	Traes_5DL_079AB0FDE			5D	69538875	69541234	GO:0004185 serine-type carboxypeptidase activity GO:0006508 proteolysis	gi|475620872|gb|EMT31261.1| Serine carboxypeptidase II-3	-	GO:0016023 GO:0004185 GO:0006508	151.433	64.0536	61.7467	7245.23	4085.89	5228.99
Traes_5BL_EFB66F839.1	17.5207	5.8989	1.4184	4.15886	3.19842e-05	0.000796312	Traes_5BL_EFB66F839			5B	177617811	177619877		gi|475520929|gb|EMT06546.1| hypothetical protein F775_16796	-	GO:0009507	1.76085	0	0	31.0631	26.4144	45.8859
Traes_3DS_00C7E4F74.1	17.4573	5.8859	1.4451	4.07293	4.64262e-05	0.00109438	Traes_3DS_00C7E4F74			IWGSC_CSS_3DS_scaff_2554290	85	1872	GO:0015991 ATP hydrolysis coupled proton transport GO:0033178 proton-transporting two-sector ATPase complex, catalytic domain GO:0046961 proton-transporting ATPase activity, rotational mechanism	gi|475155384|gb|EMT00076.1| V-type proton ATPase subunit E	-	GO:0009705 GO:0046961 GO:0006833 GO:0009793 GO:0033178 GO:0022626 GO:0006816 GO:0009651 GO:0015991 GO:0007033 GO:0042742 GO:0005794 GO:0006972 GO:0005753 GO:0007030 GO:0006096 GO:0015986 GO:0046686 GO:0009409 GO:0009832 GO:0005886 GO:0006119	1.76085	0	0	21.65	58.3898	22.9429
Traes_3DL_A515D882E.1	149.516	5.8845	1.259	4.67407	2.9529e-06	9.97891e-05	Traes_3DL_A515D882E			3D	97119273	97125919	GO:0005975 carbohydrate metabolic process GO:0004553 hydrolase activity, hydrolyzing O-glycosyl compounds GO:0004563 beta-N-acetylhexosaminidase activity	gi|475584677|gb|EMT19841.1| Beta-hexosaminidase subunit B2	3.2.1.52	GO:0004563 GO:0005975 GO:0009505 GO:0005773 GO:0043169 GO:0016023 GO:0005886 GO:0005829 GO:0001575 GO:0006027 GO:0006040	1.76085	0	12.9592	384.994	259.974	237.409
Traes_2BL_1134DDCF1.1	56.8294	5.8542	0.8112	7.21701	5.31e-13	7.3e-11	Traes_2BL_1134DDCF1			IWGSC_CSS_2BL_scaff_8090652	5428	7264	GO:0016020 membrane GO:0016021 integral component of membrane GO:0005215 transporter activity GO:0006810 transport GO:0006857 oligopeptide transport	gi|475587799|gb|EMT20656.1| Peptide transporter PTR5	-	GO:0042939 GO:0042936 GO:0005886 GO:0006807 GO:0042937 GO:0016021 GO:0009860 GO:0042938	0.880426	0	4.57383	81.8936	75.0726	178.556
Traes_2DL_FFC75650C.1	15.919	5.8475	1.6155	3.61955	0.000295114	0.00532592	Traes_2DL_FFC75650C			IWGSC_CSS_2DL_scaff_9722703	2	878		gi|326528403|dbj|BAJ93390.1| predicted protein	-	GO:0051670 GO:0071836 GO:0005773 GO:0009611 GO:0004575 GO:0016023 GO:0031219 GO:0005982 GO:0005618 GO:0048046 GO:0005739 GO:0080167 GO:0005985 GO:0017177	0	0	1.52461	16.0022	4.1707	73.8164
Traes_5BL_F2007E6B0.1	39.6718	5.8436	1.0278	5.68547	1.3e-08	8.1348e-07	Traes_5BL_F2007E6B0			5B	148451152	148455069	GO:0003824 catalytic activity GO:0004722 protein serine/threonine phosphatase activity GO:0006470 protein dephosphorylation	gi|475538245|gb|EMT09218.1| Putative protein phosphatase 2C 69	3.1.3.16	GO:0046872 GO:0016301 GO:0004722 GO:0016310 GO:0005829 GO:0009536 GO:0006470 GO:0008287	0	0	3.81153	144.961	26.4144	62.8437
Traes_1DL_005EF6BE5.1	16.8829	5.8402	1.4609	3.99779	6.39362e-05	0.00145779	Traes_1DL_005EF6BE5			IWGSC_CSS_1DL_scaff_2279236	199	2790	GO:0005515 protein binding	gi|357132081|ref|XP_003567661.1| PREDICTED: uncharacterized protein LOC100828287	-	GO:0009570	1.76085	0	0	14.1196	37.5363	47.8809
Traes_6BL_EA06A3853.1	16.6802	5.8186	1.4749	3.9451	7.97658e-05	0.00176104	Traes_6BL_EA06A3853			IWGSC_CSS_6BL_scaff_4364341	36	2957	GO:0005515 protein binding GO:0008270 zinc ion binding	gi|475545306|gb|EMT10471.1| RING-H2 finger protein ATL3F	-	GO:0016023 GO:0008270	1.76085	0	0	13.1783	54.2191	30.9231
Traes_5BL_3E1A739FF.1	277.213	5.812	1.0458	5.55765	2.73e-08	1.57644e-06	Traes_5BL_3E1A739FF			5B	127626567	127629816	GO:0016020 membrane GO:0005524 ATP binding GO:0016887 ATPase activity	gi|475585306|gb|EMT20028.1| ABC transporter G family member 19	-	GO:0015408 GO:0015979 GO:0009538 GO:0005524 GO:0005739 GO:0015682	22.0106	0.956024	6.09844	811.405	296.12	526.69
Traes_6AL_4C5603165.1	99.3731	5.8003	0.5852	9.91208	3.69e-23	1.61e-20	Traes_6AL_4C5603165			6A	62813541	62814895	GO:0005524 ATP binding GO:0004672 protein kinase activity GO:0006468 protein phosphorylation	gi|475621382|gb|EMT31455.1| Cysteine-rich receptor-like protein kinase 40	-	GO:0006468 GO:0016459 GO:0009536 GO:0016023 GO:0005524 GO:0004693 GO:0003774 GO:0003779 GO:0005773 GO:0030246 GO:0005886 GO:0000074 GO:0009069	7.04341	3.8241	0	184.496	204.364	196.511
Traes_6DL_5EC59C60B.1	310.477	5.7994	1.3095	4.42878	9.47657e-06	0.000279676	Traes_6DL_5EC59C60B			6D	125955070	125956773	GO:0005524 ATP binding GO:0004672 protein kinase activity GO:0006468 protein phosphorylation	gi|475621382|gb|EMT31455.1| Cysteine-rich receptor-like protein kinase 40	2.7.11.1	GO:0005773 GO:0004693 GO:0016023 GO:0030246 GO:0005886 GO:0006468 GO:0005524 GO:0000074 GO:0009069	16.7281	16.2524	0	896.123	378.143	555.618
Traes_3DL_01505610E.1	72.5716	5.7839	0.6721	8.60611	7.56e-18	1.91e-15	Traes_3DL_01505610E			3D	89689770	89691120	GO:0005515 protein binding	gi|475598420|gb|EMT23935.1| hypothetical protein F775_03303	-	GO:0010363 GO:0005544 GO:0009963 GO:0006612 GO:0005737 GO:0005886	0	4.78012	3.04922	153.433	165.438	108.73
Traes_7BL_3FA34EEFD.1	16.0328	5.7695	1.5031	3.8385	0.000123788	0.00256158	Traes_7BL_3FA34EEFD			7B	215380992	215382926		gi|473887030|gb|EMS48203.1| hypothetical protein TRIUR3_10226	-	NA	1.76085	0	0	34.8283	9.73163	49.8759
Traes_7AS_8382201F7.1	159.526	5.7682	0.4571	12.6184	1.67e-36	1.85e-33	Traes_7AS_8382201F7			7A	30781649	30782375	GO:0016758 transferase activity, transferring hexosyl groups GO:0008152 metabolic process	gi|475593969|gb|EMT22553.1| Cytokinin-O-glucosyltransferase 3	-	GO:0050502 GO:0005829 GO:0010224 GO:0016131 GO:0050403 GO:0009536 GO:0080044 GO:0016023 GO:0047213 GO:0080043 GO:0010583 GO:0051555 GO:0080046 GO:0009723 GO:0009407	3.5217	8.60422	5.33614	378.405	246.071	315.216
Traes_5BL_7022275D1.2	308.349	5.7613	1.251	4.60545	4.11572e-06	0.000133257	Traes_5BL_7022275D1			IWGSC_CSS_5BL_scaff_10857795	4101	4622	GO:0004867 serine-type endopeptidase inhibitor activity GO:0009611 response to wounding	gi|475593518|gb|EMT22407.1| Subtilisin inhibitor 1	-	GO:0004867 GO:0009611	9.68468	0	23.6315	601.494	506.045	709.236
TRAES3BF063000020CFD_t1	15.0606	5.76	1.6464	3.49853	0.000467825	0.00781514	TRAES3BF063000020CFD_g			3B	252037858	252039567	GO:0005515 protein binding	gi|326499065|dbj|BAK06023.1| predicted protein	-	GO:0009536	0	0	1.52461	1.88261	50.0484	36.9082
Traes_5AL_7CA51731A.1	395.45	5.7584	1.4213	4.05149	5.08933e-05	0.00119126	Traes_5AL_7CA51731A			5A	69972372	69975349	GO:0016020 membrane GO:0016021 integral component of membrane GO:0005794 Golgi apparatus GO:0006486 protein glycosylation GO:0008378 galactosyltransferase activity	gi|474165231|gb|EMS57380.1| Beta-1,3-galactosyltransferase 7	-	GO:0047220 GO:0048531 GO:0005794 GO:0006486 GO:0016021 GO:0030206	0	8.60422	34.3037	922.479	702.068	705.246
Traes_5BL_08E8557B8.1	24.2552	5.7359	1.2205	4.69966	2.60589e-06	8.99247e-05	Traes_5BL_08E8557B8			5B	259365479	259367648	GO:0005524 ATP binding GO:0004674 protein serine/threonine kinase activity GO:0004672 protein kinase activity GO:0006468 protein phosphorylation	gi|326508424|dbj|BAJ99479.1| predicted protein	2.7.11.1	GO:0016023 GO:0030246 GO:0006468 GO:0005524 GO:0016021 GO:0004674 GO:0005739 GO:0009069	0	2.86807	0	58.3609	19.4633	64.8387
Traes_3AL_A066DC175.1	83.5561	5.7342	0.6478	8.85171	8.62e-19	2.36e-16	Traes_3AL_A066DC175			3A	159605853	159606103	GO:0005975 carbohydrate metabolic process GO:0004553 hydrolase activity, hydrolyzing O-glycosyl compounds GO:0030246 carbohydrate binding	gi|475594993|gb|EMT22873.1| Beta-galactosidase 3	-	GO:0009505 GO:0043169 GO:0016023 GO:0030246 GO:0004565 GO:0048046 GO:0080167 GO:0006012 GO:0006027 GO:0006687 GO:0009341 GO:0046486	3.5217	0	5.33614	104.485	229.388	158.605
Traes_2AS_D457775D6.2	23.4827	5.7317	1.1921	4.80813	1.52346e-06	5.61552e-05	Traes_2AS_D457775D6			2A	170104594	170106005	GO:0009058 biosynthetic process GO:0016844 strictosidine synthase activity	gi|475596848|gb|EMT23469.1| Adipocyte plasma membrane-associated protein	-	GO:0016023 GO:0005739 GO:0004341 GO:0016844 GO:0006098 GO:0019384 GO:0019852 GO:0016114 GO:0042432	2.64128	0	0	53.6544	41.707	42.8933
Traes_6BL_C83912BDE.1	23.4629	5.7282	1.1954	4.79189	1.65219e-06	6.03169e-05	Traes_6BL_C83912BDE			IWGSC_CSS_6BL_scaff_3026947	3782	6666	GO:0016787 hydrolase activity	gi|475567762|gb|EMT15342.1| hypothetical protein F775_17167	-	GO:0016020 GO:0016023 GO:0009505 GO:0004091	2.64128	0	0	48.0066	54.2191	35.9107
Traes_4BL_86941BB78.1	45.9594	5.723	0.8422	6.79495	1.08e-11	1.26e-09	Traes_4BL_86941BB78			4B	306863215	306864625	GO:0006355 regulation of transcription, DNA-templated GO:0006351 transcription, DNA-templated	gi|475483890|gb|EMT03074.1| hypothetical protein F775_17627	-	GO:0006355	3.5217	0	1.52461	109.191	105.658	55.861
Traes_5AL_69A969FF4.1	70.2081	5.7079	1.7723	3.22055	0.00127945	0.017586	Traes_5AL_69A969FF4			IWGSC_CSS_5AL_scaff_2698301	1249	2541	GO:0006355 regulation of transcription, DNA-templated GO:0043565 sequence-specific DNA binding GO:0003700 transcription factor activity, sequence-specific DNA binding	gi|475580507|gb|EMT18620.1| WRKY transcription factor 55	-	GO:0003700 GO:0043565 GO:0006355 GO:0005667 GO:0045449	7.92383	0	0	113.898	226.608	72.8189
Traes_2BL_85B3DD81F.1	155.355	5.7027	0.9349	6.09997	1.06e-09	8.31e-08	Traes_2BL_85B3DD81F			2B	167188483	167193622	GO:0016020 membrane	gi|475552416|gb|EMT11783.1| Putative membrane protein	-	GO:0005576 GO:0016023 GO:0005886	10.5651	0	6.86075	344.518	351.729	218.457
Traes_7AL_C82A28683.1	14.4216	5.6953	1.6355	3.4824	0.000496944	0.00821924	Traes_7AL_C82A28683			IWGSC_CSS_7AL_scaff_4528212	182	503	GO:0015743 malate transport	gi|475588125|gb|EMT20765.1| hypothetical protein F775_06446	-	GO:0016020 GO:0015743 GO:0010044	0	0	1.52461	2.82392	47.2679	34.9132
Traes_6DL_9AA5F2917.2	51.1223	5.6405	0.8023	7.0301	2.06e-12	2.63e-10	Traes_6DL_9AA5F2917			6D	149518863	149520454	GO:0005509 calcium ion binding	gi|475565538|gb|EMT14817.1| hypothetical protein F775_30519	1.11.2.3	GO:0005739 GO:0005509	5.28255	0	0.762305	86.6001	83.414	130.675
Traes_1BL_3B3AEA43C.1	66.5828	5.6309	1.6591	3.39407	0.000688624	0.0106813	Traes_1BL_3B3AEA43C			1B	173755754	173759166	GO:0005506 iron ion binding GO:0020037 heme binding GO:0004497 monooxygenase activity GO:0016705 oxidoreductase activity, acting on paired donors, with incorporation or reduction of molecular oxygen GO:0055114 oxidation-reduction process	gi|475321179|gb|EMT00222.1| Cytochrome P450 704C1	-	GO:0016023 GO:0009055 GO:0004497 GO:0005506 GO:0020037 GO:0016705 GO:0009536 GO:0022900	7.92383	0	0	152.491	115.389	123.692
Traes_2BL_5E3756184.1	41.1269	5.6274	0.9392	5.99198	2.07e-09	1.51499e-07	Traes_2BL_5E3756184			IWGSC_CSS_2BL_scaff_7982811	3579	4259		gi|475577776|gb|EMT17919.1| hypothetical protein F775_02491	-	GO:0030001 GO:0046872	0	0	4.57383	129.9	51.4386	60.8486
Traes_1BS_698B01CDD.1	43.2382	5.6093	0.9213	6.08839	1.14e-09	8.83e-08	Traes_1BS_698B01CDD			IWGSC_CSS_1BS_scaff_3434355	385	1763	GO:0043531 ADP binding	gi|62912003|gb|AAY21626.1| powdery mildew resistance protein PM3A	-	GO:0006952 GO:0043531 GO:0006355 GO:0003700 GO:0005634 GO:0005667 GO:0045449	5.28255	0	0	120.487	45.8777	87.7816
TRAES3BF005100030CFD_t1	37.1328	5.6063	0.9527	5.88471	3.99e-09	2.76141e-07	TRAES3BF005100030CFD_g			3B	580835250	580840046	GO:0006355 regulation of transcription, DNA-templated GO:0043565 sequence-specific DNA binding GO:0003700 transcription factor activity, sequence-specific DNA binding	gi|475568103|gb|EMT15410.1| Putative WRKY transcription factor 53	-	GO:0003700 GO:0043565 GO:0016758 GO:0006355 GO:0005667 GO:0045449	0	4.78012	0	65.8914	65.3409	86.7841
Traes_6DS_07BCB2A27.1	14.9683	5.5993	1.6658	3.36142	0.000775415	0.0117627	Traes_6DS_07BCB2A27			IWGSC_CSS_6DS_scaff_1720942	1	640		gi|475584937|gb|EMT19916.1| Beta-fructofuranosidase 1	-	GO:0000325 GO:0009505 GO:0050306 GO:0004575 GO:0051669 GO:0005982 GO:0005985 GO:0017177	0	1.91205	0	0.941305	50.0484	36.9082
Traes_5DL_EBF5F5E71.2	13.5172	5.5556	1.7852	3.11198	0.00185835	0.0237066	Traes_5DL_EBF5F5E71			IWGSC_CSS_5DL_scaff_4544681	7437	10608		gi|115453675|ref|NP_001050438.1| Os03g0435900	-	NA	0.880426	0	0.762305	14.1196	65.3409	0
Traes_1AL_D7BDD58BD.1	51.3528	5.5288	0.9034	6.11982	9.37e-10	7.42e-08	Traes_1AL_D7BDD58BD			IWGSC_CSS_1AL_scaff_3977355	1384	3392	GO:0005524 ATP binding	gi|326506736|dbj|BAJ91409.1| predicted protein	-	GO:0016023 GO:0009737 GO:0005524 GO:0017111 GO:0005783 GO:0005739 GO:0051301	0.880426	0	5.33614	175.083	102.877	23.9404
Traes_2AL_9B9A14263.1	25.0856	5.5176	1.3858	3.98163	6.84442e-05	0.00154391	Traes_2AL_9B9A14263			2A	32331818	32332286		gi|357160794|ref|XP_003578878.1| PREDICTED: G-type lectin S-receptor-like serine/threonine-protein kinase SD2-5-like isoform 1	-	GO:0006468 GO:0004674 GO:0016023 GO:0005524 GO:0048544 GO:0016020 GO:0009069	0	0	3.04922	92.2479	54.2191	0.997519
TRAES3BF267500040CFD_t1	62.5872	5.5086	0.7884	6.9875	2.8e-12	3.51e-10	TRAES3BF267500040CFD_g			3B	59652181	59654346	GO:0006355 regulation of transcription, DNA-templated GO:0006351 transcription, DNA-templated	gi|475571479|gb|EMT16259.1| hypothetical protein F775_04548	-	GO:0006355	1.76085	6.69217	0	60.2435	90.3651	216.462
Traes_6DS_E026AFC49.1	475.549	5.506	0.2983	18.4569	4.59e-76	2.4e-72	Traes_6DS_E026AFC49			6D	35976295	35977552	GO:0005506 iron ion binding GO:0020037 heme binding GO:0004497 monooxygenase activity GO:0016705 oxidoreductase activity, acting on paired donors, with incorporation or reduction of molecular oxygen GO:0055114 oxidation-reduction process	gi|475616655|gb|EMT29843.1| Cytochrome P450 71D8	-	GO:0016023 GO:0009055 GO:0004497 GO:0005506 GO:0020037 GO:0016705 GO:0055114	27.2932	20.0765	14.4838	783.166	866.115	1142.16
Traes_2DL_0A96AAC5B.1	20.2006	5.5027	1.2731	4.32225	1.54449e-05	0.000426978	Traes_2DL_0A96AAC5B			2D	23938363	23941188	GO:0055085 transmembrane transport GO:0008324 cation transmembrane transporter activity GO:0006812 cation transport	gi|117583140|gb|ABK41858.1| putative sodium transporter HKT7-A1	-	GO:0015081 GO:0015079 GO:0005886 GO:0071805 GO:0016021 GO:0035725 GO:0009651	2.64128	0	0	24.4739	61.1702	32.9181
Traes_1AS_3D93ABDE2.1	20.116	5.4954	1.3485	4.07511	4.59934e-05	0.00108661	Traes_1AS_3D93ABDE2			IWGSC_CSS_1AS_scaff_3238613	3	439	GO:0005524 ATP binding	gi|151941387|gb|EDN59758.1| stress-seventy subfamily A protein	-	GO:0005524 GO:0006950 GO:0005515	2.64128	0	0	46.124	63.9507	7.98015
Traes_6DL_B84C51AE6.1	12.339	5.4907	1.8379	2.98756	0.00281214	0.0326706	Traes_6DL_B84C51AE6			IWGSC_CSS_6DL_scaff_2109852	6	680	GO:0016758 transferase activity, transferring hexosyl groups GO:0008152 metabolic process	gi|475518905|gb|EMT06263.1| Anthocyanidin 5,3-O-glucosyltransferase	-	GO:0016023 GO:0008152 GO:0016758	0	0	1.52461	38.5935	0	33.9156
TRAES3BF168900090CFD_t1	18.5533	5.4846	1.3905	3.9442	8.00655e-05	0.00176643	TRAES3BF168900090CFD_g			3B	669472898	669473309	GO:0006950 response to stress	gi|475575988|gb|EMT17411.1| hypothetical protein F775_43816	-	GO:0006950	0	0	2.28692	74.3631	9.73163	24.938
Traes_5BL_654F8B5D8.1	13.2722	5.4815	1.5685	3.49472	0.000474556	0.00790673	Traes_5BL_654F8B5D8			5B	210111046	210112173	GO:0005524 ATP binding GO:0004674 protein serine/threonine kinase activity GO:0004672 protein kinase activity GO:0009966 regulation of signal transduction GO:0006468 protein phosphorylation	gi|475592515|gb|EMT22096.1| Wall-associated receptor kinase 5	2.7.11.1	GO:0030247 GO:0016023 GO:0005509 GO:0006468 GO:0005524 GO:0004674 GO:0009069	1.76085	0	0	9.41305	37.5363	30.9231
Traes_6BS_3386E9832.1	78.9673	5.4749	1.9231	2.84696	0.00441387	0.0455647	Traes_6BS_3386E9832			IWGSC_CSS_6BS_scaff_2898725	10	557		gi|475562134|gb|EMT13937.1| hypothetical protein F775_08204	-	GO:0006979 GO:0006662 GO:0003756 GO:0034976 GO:0005739 GO:0006457 GO:0045454 GO:0009055 GO:0016023 GO:0005788 GO:0009507 GO:0004579 GO:0015035 GO:0005886 GO:0008250 GO:0018279	0	10.5163	0	234.385	72.2921	156.61
TRAES3BF044200150CFD_t1	1185.88	5.4688	0.2635	20.7573	1.05e-95	1.34e-91	TRAES3BF044200150CFD_g		ammonium transporter 2 [Source:Projected from Arabidopsis thaliana (AT2G38290) TAIR;Acc:AT2G38290]	3B	631979476	631980951	GO:0072488 ammonium transmembrane transport GO:0016020 membrane GO:0016021 integral component of membrane GO:0008519 ammonium transmembrane transporter activity GO:0015696 ammonium transport	gi|475614292|gb|EMT29028.1| Ammonium transporter 3 member 1	-	GO:0009750 GO:0031348 GO:0009749 GO:0009595 GO:0009744 GO:0006995 GO:0009867 GO:0009697 GO:0006862 GO:0009862 GO:0015695 GO:0010363 GO:0010310 GO:0010200 GO:0015802 GO:0009624 GO:0043900 GO:0006612 GO:0050832 GO:0042742 GO:0016021 GO:0043069 GO:0043090 GO	78.3579	40.153	38.8776	2176.3	1915.74	2865.87
TRAES3BF048900220CFD_t1	492.506	5.4549	0.3151	17.3106	3.92e-67	1.65e-63	TRAES3BF048900220CFD_g			3B	515367893	515370485	GO:0016020 membrane GO:0005524 ATP binding GO:0016887 ATPase activity	gi|326521786|dbj|BAK00469.1| predicted protein	-	GO:0009538 GO:0005524 GO:0015979 GO:0015408 GO:0015682	30.8149	14.3404	20.5822	1186.99	672.873	1029.44
Traes_2DS_97EC0E281.1	42.3479	5.4504	0.9275	5.87662	4.19e-09	2.8901e-07	Traes_2DS_97EC0E281			2D	97064168	97064958	GO:0009058 biosynthetic process GO:0016844 strictosidine synthase activity	gi|475596848|gb|EMT23469.1| Adipocyte plasma membrane-associated protein	-	GO:0016023 GO:0005739 GO:0004341 GO:0016844 GO:0006098 GO:0019384 GO:0019852 GO:0016114 GO:0042432	0	0	5.33614	131.783	75.0726	41.8958
Traes_2BS_D45DA069F.1	473.008	5.4416	0.2949	18.4531	4.92e-76	2.4e-72	Traes_2BS_D45DA069F		beta-hexosaminidase 2 [Source:Projected from Arabidopsis thaliana (AT1G05590) TAIR;Acc:AT1G05590]	2B	136863081	136864951	GO:0035251 UDP-glucosyltransferase activity GO:0015929 hexosaminidase activity GO:0005975 carbohydrate metabolic process GO:0004553 hydrolase activity, hydrolyzing O-glycosyl compounds GO:0004563 beta-N-acetylhexosaminidase activity	gi|357116549|ref|XP_003560043.1| PREDICTED: beta-hexosaminidase-like	3.2.1.52	GO:0005975 GO:0004563 GO:0035251 GO:0005886 GO:0043169 GO:0001575 GO:0006027 GO:0006040	32.5758	16.2524	15.2461	930.951	835.53	1007.49
Traes_7BL_DA88B14A8.1	68.2587	5.4308	1.7434	3.115	0.00183942	0.0235029	Traes_7BL_DA88B14A8			IWGSC_CSS_7BL_scaff_6667922	1820	3765	GO:0005524 ATP binding GO:0004672 protein kinase activity GO:0006468 protein phosphorylation	gi|326532000|dbj|BAK01376.1| predicted protein	2.7.11.1	GO:0005524 GO:0000186 GO:0004709 GO:0016020 GO:0007178 GO:0009069	0	0	9.14766	96.0132	187.681	116.71
Traes_5DL_1A900F5B9.1	464.269	5.4235	0.2929	18.5137	1.6e-76	9.22e-73	Traes_5DL_1A900F5B9			5D	49408542	49411955	GO:0016020 membrane GO:0016021 integral component of membrane GO:0005794 Golgi apparatus GO:0006486 protein glycosylation GO:0008378 galactosyltransferase activity	gi|475607306|gb|EMT26667.1| Beta-1,3-galactosyltransferase 7	-	GO:0047220 GO:0048531 GO:0005794 GO:0006486 GO:0016021 GO:0030206	22.0106	20.0765	21.3445	1042.03	675.653	1004.5
Traes_5AL_74F37B502.1	44.5961	5.4227	0.8731	6.21097	5.27e-10	4.38e-08	Traes_5AL_74F37B502			5A	111060762	111061167	GO:0016758 transferase activity, transferring hexosyl groups GO:0008152 metabolic process	gi|475376250|gb|EMT00595.1| Cytokinin-O-glucosyltransferase 2	-	GO:0047213 GO:0009813	6.16298	0	0	64.9501	98.7065	97.7568
Traes_1DL_08660DC5B.2	12.6423	5.4096	1.5689	3.4481	0.000564539	0.00910665	Traes_1DL_08660DC5B			IWGSC_CSS_1DL_scaff_869414	1891	2556	GO:0003677 DNA binding GO:0006313 transposition, DNA-mediated GO:0004803 transposase activity	gi|357168300|ref|XP_003581581.1| PREDICTED: uncharacterized protein LOC100828767	-	GO:0006313 GO:0003677 GO:0008270 GO:0004803 GO:0009536	1.76085	0	0	22.5913	37.5363	13.9653
Traes_1BL_C2C83A846.1	35.195	5.3984	0.9572	5.6398	1.7e-08	1.0313e-06	Traes_1BL_C2C83A846			1B	127861751	127862071	GO:0005975 carbohydrate metabolic process GO:0004553 hydrolase activity, hydrolyzing O-glycosyl compounds	gi|474373866|gb|EMS64066.1| Beta-glucosidase 22	-	GO:0005975 GO:0016023 GO:0008422	0	0	4.57383	53.6544	61.1702	91.7717
Traes_1BS_403DBC53C.1	12.9399	5.3808	1.6639	3.23393	0.00122098	0.0169496	Traes_1BS_403DBC53C			IWGSC_CSS_1BS_scaff_3426235	6377	14250	GO:0003677 DNA binding GO:0003682 chromatin binding	gi|359950740|gb|AEV91160.1| R1R2R3-MYB protein	-	GO:0009750 GO:0009749 GO:0009536 GO:0009744 GO:0000911 GO:0006355 GO:0010389 GO:0048453 GO:0051225 GO:0003713 GO:0048451 GO:0003677 GO:0032875 GO:0003700 GO:0003682 GO:0000280 GO:0005634 GO:0005667 GO:0045941 GO:0045449 GO:0000785	0	1.91205	0	3.76522	56.9995	14.9628
Traes_5BL_1A02F90D3.1	17.3912	5.3746	1.3301	4.04066	5.33017e-05	0.00124167	Traes_5BL_1A02F90D3			5B	263032228	263032446	GO:0005506 iron ion binding GO:0020037 heme binding GO:0016705 oxidoreductase activity, acting on paired donors, with incorporation or reduction of molecular oxygen GO:0055114 oxidation-reduction process	gi|475623682|gb|EMT32327.1| Abscisic acid 8'-hydroxylase 1	-	GO:0020037 GO:0016705 GO:0004497 GO:0005506 GO:0009055 GO:0055114	0	0	2.28692	24.4739	48.6581	28.928
Traes_1DS_70B3BCD70.1	36.8465	5.3672	0.944	5.6859	1.3e-08	8.12338e-07	Traes_1DS_70B3BCD70			1D	8682560	8685934		gi|514823492|ref|XP_004986406.1| PREDICTED: uncharacterized protein DDB_G0271670-like	-	GO:0009536 GO:0030479 GO:2000601 GO:0003779 GO:0006897 GO:0005634	5.28255	0	0	57.4196	94.5358	63.8412
Traes_6DS_6190B0566.1	130.077	5.366	0.5182	10.3552	3.96e-25	2.08e-22	Traes_6DS_6190B0566			6D	70115778	70117086	GO:0005524 ATP binding GO:0016021 integral component of membrane GO:0005215 transporter activity GO:0006810 transport	gi|326519126|dbj|BAJ96562.1| predicted protein	-	GO:0005524 GO:0015417 GO:0005886 GO:0015846	8.80426	0	9.14766	210.852	346.168	205.489
Traes_3AL_113B40097.1	93.1212	5.3607	0.6071	8.83055	1.04e-18	2.83e-16	Traes_3AL_113B40097			3A	131222824	131223238		gi|474397684|gb|EMS65812.1| hypothetical protein TRIUR3_05809	-	GO:0016023 GO:0016998	4.40213	0	8.38536	138.372	136.243	271.325
Traes_3AL_F3125B233.2	341.044	5.3562	1.3567	3.948	7.88069e-05	0.0017423	Traes_3AL_F3125B233		NAD-dependent glycerol-3-phosphate dehydrogenase family protein [Source:Projected from Arabidopsis thaliana (AT5G40610) TAIR;Acc:AT5G40610]	3A	182475637	182479173	GO:0042803 protein homodimerization activity GO:0005975 carbohydrate metabolic process GO:0016491 oxidoreductase activity GO:0051287 NAD binding GO:0055114 oxidation-reduction process GO:0006072 glycerol-3-phosphate metabolic process GO:0009331 glycerol-3	gi|529276249|gb|AGS79224.1| glycerol-3-phosphate dehydrogenase	1.1.1.8	GO:0046167 GO:0005975 GO:0051287 GO:0004367 GO:0046168 GO:0009507 GO:0009331 GO:0042803 GO:0055114 GO:0046486	15.8477	0	32.7791	722.923	465.728	808.988
Traes_2AL_64FD9A6E1.1	82.5415	5.3535	1.5935	3.35958	0.000780607	0.0118301	Traes_2AL_64FD9A6E1			2A	44010322	44015708	GO:0016020 membrane	gi|474369587|gb|EMS63788.1| Uncharacterized membrane protein C2G11.09	-	GO:0005576 GO:0016023 GO:0005886	6.16298	5.73615	0	225.913	247.461	9.97519
Traes_4AL_C76DABBD9.2	24.1033	5.3444	1.1417	4.68101	2.8546e-06	9.71407e-05	Traes_4AL_C76DABBD9			IWGSC_CSS_4AL_scaff_7147325	617	2979	GO:0004185 serine-type carboxypeptidase activity GO:0006508 proteolysis	gi|326513806|dbj|BAJ87921.1| predicted protein	-	GO:0005576 GO:0004185 GO:0005618 GO:0006508	3.5217	0	0	53.6544	30.5851	56.8586
Traes_1BS_520CD72E5.1	1277.26	5.3419	0.5311	10.0585	8.43e-24	3.93e-21	Traes_1BS_520CD72E5			IWGSC_CSS_1BS_scaff_3445427	4015	4954	GO:0005576 extracellular region GO:0030145 manganese ion binding GO:0045735 nutrient reservoir activity	gi|474043613|gb|EMS53399.1| Putative germin-like protein 2-1	-	GO:0045735 GO:0030145 GO:0016023 GO:0031012 GO:0005618 GO:0004784 GO:0005576 GO:0009651 GO:0055114 GO:0006801	39.6192	99.4265	45.7383	3624.03	1597.38	2257.38
Traes_2DL_C2822E756.1	17.1617	5.3229	1.3567	3.92331	8.73404e-05	0.00190373	Traes_2DL_C2822E756			IWGSC_CSS_2DL_scaff_9879670	8	3912	GO:0005524 ATP binding	gi|475596180|gb|EMT23289.1| Lupus brain antigen 1-like protein	-	GO:0005524 GO:0016787	0.880426	0	1.52461	8.47175	61.1702	30.9231
Traes_2BL_73F90E676.2	11.0596	5.319	1.7031	3.12312	0.00178945	0.022999	Traes_2BL_73F90E676			2B	341405488	341407126	GO:0016021 integral component of membrane	gi|326503222|dbj|BAJ99236.1| predicted protein	-	GO:0043090 GO:0005886 GO:0016021 GO:0009536 GO:0080167	0	0	1.52461	46.124	9.73163	8.97767
TRAES3BF028700040CFD_t1	41.6726	5.3069	0.847	6.26546	3.72e-10	3.19e-08	TRAES3BF028700040CFD_g			3B	21172999	21176573	GO:0016020 membrane GO:0016021 integral component of membrane GO:0055085 transmembrane transport GO:0015238 drug transmembrane transporter activity GO:0015297 antiporter activity GO:0006855 drug transmembrane transport	gi|474186473|gb|EMS57956.1| MATE efflux family protein 5	-	GO:0009624 GO:0006835 GO:0017153 GO:0015238 GO:0005886 GO:0006855 GO:0015297 GO:0006812	4.40213	1.91205	0	49.8892	107.048	86.7841
Traes_6DL_260FEA8481.1	107.385	5.3015	0.5346	9.91722	3.5e-23	1.55e-20	Traes_6DL_260FEA8481			6D	151679016	151680043		gi|475555939|gb|EMT12545.1| hypothetical protein F775_28645	-	NA	3.5217	11.4723	1.52461	174.142	225.218	228.432
Traes_4AS_7C4A6577A.1	30.5196	5.2975	1.0907	4.85671	1.19352e-06	4.55024e-05	Traes_4AS_7C4A6577A			4A	23971922	23974482		gi|475627745|gb|EMT33765.1| hypothetical protein F775_08869	-	GO:0042802 GO:0004553 GO:0005840 GO:0050660 GO:0005975 GO:0003735 GO:0016972 GO:0006412 GO:0005739 GO:0055114 GO:0042254	0	4.78012	0	88.4827	70.9019	18.9529
Traes_2DL_3C64C15DB.1	583.917	5.2818	0.2847	18.5552	7.4e-77	4.69e-73	Traes_2DL_3C64C15DB			2D	112398339	112401261	GO:0005975 carbohydrate metabolic process GO:0004553 hydrolase activity, hydrolyzing O-glycosyl compounds	gi|357164129|ref|XP_003579958.1| PREDICTED: beta-glucosidase 12-like isoform 1	3.2.1.21	GO:0033907 GO:0047701 GO:0004338 GO:0080083 GO:0046872 GO:0004565 GO:0009505 GO:0016023 GO:0009860 GO:0005982 GO:0005985 GO:0006012 GO:0006027 GO:0006687 GO:0009341 GO:0046486	34.3366	26.7687	26.6807	857.529	1509.79	1048.39
Traes_1BS_8927B4ADE1.2	851.812	5.2701	0.3343	15.7666	5.28e-56	1.34e-52	Traes_1BS_8927B4ADE1			1B	115020485	115033017	GO:0008270 zinc ion binding GO:0003824 catalytic activity GO:0005975 carbohydrate metabolic process GO:0004553 hydrolase activity, hydrolyzing O-glycosyl compounds GO:0030246 carbohydrate binding GO:0004559 alpha-mannosidase activity GO:0006013 mannose me	gi|473794465|gb|EMS46456.1| Lysosomal alpha-mannosidase	3.2.1.24	GO:0005774 GO:0030246 GO:0010048 GO:0048046 GO:0008270 GO:0007155 GO:0016023 GO:0009505 GO:0045010 GO:0004559 GO:0006013 GO:0007020 GO:0010090 GO:0048765 GO:0019344 GO:0005886 GO:0071555	42.2604	55.4494	32.0168	2755.2	1039.89	1186.05
Traes_7DS_DC696E198.1	17.9442	5.2576	1.4393	3.6529	0.000259297	0.00478864	Traes_7DS_DC696E198			IWGSC_CSS_7DS_scaff_3956490	5762	7859		gi|474429822|gb|EMS67936.1| hypothetical protein TRIUR3_15923	-	GO:0005576 GO:0016298 GO:0019953 GO:0005509 GO:0016042	0	2.86807	0	9.41305	83.414	11.9702
Traes_2BL_2ABDF1A38.2	34.939	5.2433	0.9465	5.53955	3.03e-08	1.72328e-06	Traes_2BL_2ABDF1A38			IWGSC_CSS_2BL_scaff_427601	451	2730	GO:0005524 ATP binding GO:0004674 protein serine/threonine kinase activity GO:0004672 protein kinase activity GO:0006468 protein phosphorylation	gi|326523621|dbj|BAJ92981.1| predicted protein	2.7.11.1	GO:0005886 GO:0006468 GO:0005524 GO:0004674 GO:0009069	0.880426	4.78012	0	89.424	80.6335	33.9156
Traes_3DL_0BAD061D1.1	31.2655	5.2347	1.0457	5.00607	5.55534e-07	2.31581e-05	Traes_3DL_0BAD061D1			3D	119817552	119818012	GO:0016021 integral component of membrane	gi|475573104|gb|EMT16658.1| Cytochrome b561	-	GO:0016023 GO:0016021	0	0	4.57383	94.1305	63.9507	24.938
Traes_2BS_062A02BD1.1	16.2343	5.2315	1.4984	3.49148	0.000480345	0.00799477	Traes_2BS_062A02BD1			IWGSC_CSS_2BS_scaff_5159254	1024	2288	GO:0003824 catalytic activity GO:0030170 pyridoxal phosphate binding	gi|475540491|gb|EMT09615.1| Cystathionine gamma-synthase, chloroplastic	-	GO:0030170 GO:0003962 GO:0001887 GO:0009086 GO:0006730 GO:0009570 GO:0016829 GO:0005739 GO:0006534	0	0.956024	1.52461	50.8305	43.0972	0.997519
Traes_4AS_068ACAA031.1	27.8461	5.2179	1.1135	4.68585	2.78802e-06	9.49262e-05	Traes_4AS_068ACAA031			4A	58271763	58272418		gi|474008876|gb|EMS52491.1| U-box domain-containing protein 21	-	GO:0016567 GO:0004842 GO:0005739 GO:0000151	4.40213	0	0	41.4174	97.3163	23.9404
Traes_2AL_C463CE949.1	15.1043	5.1857	1.4512	3.57345	0.000352307	0.00617004	Traes_2AL_C463CE949			2A	213613038	213616200	GO:0003824 catalytic activity GO:0006520 cellular amino acid metabolic process GO:0016829 lyase activity GO:0030170 pyridoxal phosphate binding	gi|474012339|gb|EMS52584.1| L-allo-threonine aldolase	-	GO:0030170 GO:0006567 GO:0004793 GO:0006544 GO:0006563	0	0	2.28692	30.1218	8.3414	49.8759
Traes_7DL_272DF62D0.1	31.981	5.1778	1.0015	5.1701	2.33963e-07	1.0813e-05	Traes_7DL_272DF62D0			7D	225133584	225135773	GO:0008236 serine-type peptidase activity GO:0006508 proteolysis	gi|475594669|gb|EMT22763.1| Lysosomal Pro-X carboxypeptidase	-	GO:0004185 GO:0019761 GO:0016023 GO:0005764 GO:0006508	4.40213	0	0.762305	110.133	48.6581	27.9305
Traes_1BS_7B5D77B7A.2	39.4416	5.1758	0.97	5.33567	9.52e-08	4.8216e-06	Traes_1BS_7B5D77B7A			IWGSC_CSS_1BS_scaff_3483789	19196	20324	GO:0016491 oxidoreductase activity GO:0055114 oxidation-reduction process	gi|475591692|gb|EMT21856.1| Alcohol dehydrogenase (NADP+) A	-	GO:0046686 GO:0004032 GO:0005829 GO:0005634 GO:0055114 GO:0006000 GO:0006012 GO:0006013 GO:0006090 GO:0046486	0	6.69217	0	58.3609	38.9265	132.67
Traes_5AL_5AF616715.1	10.9916	5.148	1.614	3.18952	0.00142509	0.0191878	Traes_5AL_5AF616715			IWGSC_CSS_5AL_scaff_2767837	2	2092	GO:0005515 protein binding	gi|475604808|gb|EMT25846.1| hypothetical protein F775_30128	-	GO:0005773 GO:0005886	0	1.91205	0	17.8848	29.1949	16.9578
Traes_6AL_D5E318D47.2	10.498	5.1316	1.7057	3.00853	0.00262513	0.0310502	Traes_6AL_D5E318D47			6A	76158911	76162360	GO:0005634 nucleus GO:0007049 cell cycle GO:0007067 mitotic nuclear division GO:0000775 chromosome, centromeric region	gi|474074903|gb|EMS54544.1| hypothetical protein TRIUR3_24598	-	GO:0000775 GO:0007067 GO:0005634	1.76085	0	0	4.70653	30.5851	25.9355
Traes_1BL_3A7D10084.1	10.4428	5.1298	1.6407	3.1266	0.00176839	0.0227652	Traes_1BL_3A7D10084			1B	263016492	263016905	GO:0046982 protein heterodimerization activity	gi|475539739|gb|EMT09460.1| Nuclear transcription factor Y subunit C-3	-	GO:0006355 GO:0043565 GO:0016602 GO:0003700 GO:0046982 GO:0045449	1.76085	0	0	17.8848	18.073	24.938
Traes_6BL_8FE4C63D9.1	44.651	5.1279	0.7998	6.41183	1.44e-10	1.35e-08	Traes_6BL_8FE4C63D9			6B	203883642	203884472	GO:0043531 ADP binding	gi|475562283|gb|EMT13988.1| Disease resistance protein RPM1	-	GO:0006952 GO:0043531 GO:0016023 GO:0005524 GO:0017111	0.880426	0.956024	5.33614	86.6001	51.4386	122.695
Traes_5AL_E03DE67E2.1	428.149	5.1151	0.3303	15.4857	4.34e-54	9.16e-51	Traes_5AL_E03DE67E2			5A	124536389	124539371	GO:0005515 protein binding	gi|357115024|ref|XP_003559293.1| PREDICTED: SEC12-like protein 1-like	-	GO:0010363 GO:0055114 GO:0015802 GO:0005739 GO:0015696 GO:0043090 GO:0006862 GO:0006612 GO:0043069 GO:0000166 GO:0006888 GO:0032440 GO:0043269 GO:0016036 GO:0005783 GO:0006817 GO:0005886	7.92383	34.4169	29.7299	810.464	803.555	882.804
Traes_1AS_8EA543D0D.1	10.3691	5.113	1.6839	3.03642	0.00239408	0.0289219	Traes_1AS_8EA543D0D			IWGSC_CSS_1AS_scaff_1059907	63	501	GO:0008565 protein transporter activity GO:0006913 nucleocytoplasmic transport	gi|474353824|gb|EMS63085.1| Importin subunit beta-1	-	GO:0008536 GO:0006913 GO:0006886 GO:0008565	1.76085	0	0	7.53044	31.9754	20.9479
Traes_4DS_A040B792F.1	296.75	5.106	0.4047	12.6172	1.7e-36	1.85e-33	Traes_4DS_A040B792F			IWGSC_CSS_4DS_scaff_2267835	1	445	GO:0003924 GTPase activity GO:0005525 GTP binding	gi|15239308|ref|NP_200847.1| elongation factor 1-alpha 4	-	GO:0005829 GO:0003746 GO:0005516 GO:0005739 GO:0009506 GO:0003924 GO:0005773 GO:0005794 GO:0005525 GO:0005634 GO:0005886 GO:0005840 GO:0006448	23.7715	15.2964	11.4346	943.188	447.655	339.156
Traes_4DL_A4CDC339B.1	23.6416	5.0882	1.1741	4.33374	1.46596e-05	0.000407581	Traes_4DL_A4CDC339B			IWGSC_CSS_4DL_scaff_628309	1	267	GO:0016020 membrane GO:0005215 transporter activity GO:0006810 transport	gi|475572757|gb|EMT16580.1| Peptide transporter PTR3-A	-	GO:0042538 GO:0042742 GO:0080052 GO:0009624 GO:0042939 GO:0009753 GO:0042936 GO:0043201 GO:0009611 GO:0009751 GO:0009737 GO:0042937 GO:0016020 GO:0080053 GO:0042938	0	0	3.81153	20.7087	83.414	33.9156
Traes_3DL_AA5F7D02E.1	14.0132	5.0866	1.7614	2.88778	0.00387966	0.0415178	Traes_3DL_AA5F7D02E			IWGSC_CSS_3DL_scaff_6907604	1	988	GO:0016758 transferase activity, transferring hexosyl groups GO:0008152 metabolic process	gi|475575102|gb|EMT17177.1| Cytokinin-O-glucosyltransferase 2	-	GO:0016758 GO:0008152	0	0	2.28692	15.0609	66.7312	0
Traes_2AS_40C605470.1	162.75	5.0793	1.0203	4.97826	6.41589e-07	2.61434e-05	Traes_2AS_40C605470			IWGSC_CSS_2AS_scaff_2563028	1	516	GO:0003824 catalytic activity GO:0030170 pyridoxal phosphate binding	gi|473861009|gb|EMS47533.1| Cystathionine gamma-synthase, chloroplastic	-	GO:0030170 GO:0003962 GO:0001887 GO:0009086 GO:0006730 GO:0009570 GO:0016829 GO:0005739 GO:0006534	2.64128	21.0325	4.57383	575.138	254.413	118.705
Traes_1AL_26E629ECA.1	10.1435	5.0764	1.7282	2.93745	0.00330928	0.0369101	Traes_1AL_26E629ECA			1A	242481893	242483905	GO:0005506 iron ion binding GO:0016226 iron-sulfur cluster assembly GO:0051536 iron-sulfur cluster binding	gi|475556241|gb|EMT12599.1| Iron sulfur cluster assembly protein 1, mitochondrial	-	GO:0005506 GO:0016226 GO:0005739 GO:0051536	1.76085	0	0	9.41305	41.707	7.98015
Traes_4AS_406D63648.1	19.8635	5.068	1.2214	4.14921	3.33619e-05	0.000825835	Traes_4AS_406D63648			4A	32840397	32841760	GO:0003993 acid phosphatase activity	gi|475586856|gb|EMT20409.1| Acid phosphatase 1	-	GO:0009684 GO:0005739 GO:0009506 GO:0003993 GO:0016023 GO:0030003 GO:0070838 GO:0005576 GO:0009507 GO:0005773 GO:0019761 GO:0019344 GO:0016020 GO:0006771 GO:0019497	0	1.91205	1.52461	16.9435	77.853	20.9479
Traes_7DL_681628659.1	13.6485	5.0554	1.7151	2.94755	0.00320308	0.0360107	Traes_7DL_681628659			IWGSC_CSS_7DL_scaff_41304	50	1827		gi|475577767|gb|EMT17912.1| hypothetical protein F775_22588	-	GO:0009615 GO:0032456 GO:0009306 GO:0005739 GO:0009409 GO:0001778 GO:0046740 GO:0005768 GO:0016023 GO:0006897 GO:0005773 GO:0005794 GO:0019745 GO:0005886 GO:0016126	0	0	2.28692	36.7109	0	42.8933
Traes_5BL_D44715800.1	1709.59	5.049	0.6598	7.65188	1.98e-14	3.37e-12	Traes_5BL_D44715800			5B	173698862	173701084	GO:0004185 serine-type carboxypeptidase activity GO:0006508 proteolysis	gi|475620872|gb|EMT31261.1| Serine carboxypeptidase II-3	-	GO:0016023 GO:0004185 GO:0006508	191.052	48.7572	60.9844	4485.32	2288.32	3183.08
Traes_5BL_12837BB32.1	404.883	5.047	0.3951	12.7732	2.31e-37	2.82e-34	Traes_5BL_12837BB32			IWGSC_CSS_5BL_scaff_10783251	294	737		gi|474057934|gb|EMS53907.1| hypothetical protein TRIUR3_11616	-	GO:0008270	13.2064	42.0651	16.7707	531.838	582.508	1242.91
Traes_4AL_AC4AEE12C.1	29.4987	5.0392	1.0385	4.85249	1.2192e-06	4.6231e-05	Traes_4AL_AC4AEE12C			4A	215148427	215149887	GO:0005524 ATP binding GO:0004672 protein kinase activity GO:0006468 protein phosphorylation	gi|326526427|dbj|BAJ97230.1| predicted protein	2.7.11.1	GO:0030247 GO:0016023 GO:0004713 GO:0006468 GO:0005524 GO:0004674 GO:0009069	5.28255	0	0	51.7718	36.1461	83.7916
Traes_6BL_F48DA7AB0.1	14.7432	5.03	1.6992	2.96014	0.00307504	0.0349559	Traes_6BL_F48DA7AB0			IWGSC_CSS_6BL_scaff_4257211	2	703		gi|475591457|gb|EMT21759.1| Kinesin-like protein KIFC3	-	GO:0000226 GO:0009536 GO:0006346 GO:0031048 GO:0000911 GO:0051567 GO:0048453 GO:0009524 GO:0005874 GO:0003777 GO:0008017 GO:0048451 GO:0009909 GO:0007018 GO:0005871 GO:0005524 GO:0045298	2.64128	0	0	35.7696	50.0484	0
Traes_7BS_270A37C90.2	214.855	5.0192	0.4674	10.7385	6.71e-27	3.9e-24	Traes_7BS_270A37C90			7B	151636248	151642285	GO:0005515 protein binding	gi|326519668|dbj|BAK00207.1| predicted protein	-	GO:0016874 GO:0005739	21.1302	12.4283	5.33614	520.542	549.142	180.551
Traes_4BS_E89FF12AB.1	13.3724	5.018	1.7684	2.83754	0.00454633	0.0466207	Traes_4BS_E89FF12AB			4B	13376260	13377450	GO:0006306 DNA methylation	gi|475585873|gb|EMT20167.1| DNA (cytosine-5)-methyltransferase DRM1	2.1.1.37	GO:0051567 GO:0003677 GO:0006346 GO:0090116 GO:0003886 GO:0006555	0	0	2.28692	0	56.9995	20.9479
Traes_3B_11C55D799.1	94.9218	5.0176	1.1152	4.49917	6.82208e-06	0.000209229	Traes_3B_11C55D799			IWGSC_CSS_3B_scaff_10499271	12774	14543	GO:0016021 integral component of membrane	NA	NA	NA	13.2064	0	3.81153	198.615	225.218	128.68
Traes_2AS_628D6702D.1	410.596	5.0161	0.9021	5.56066	2.69e-08	1.55653e-06	Traes_2AS_628D6702D			IWGSC_CSS_2AS_scaff_5002541	27	746	GO:0003824 catalytic activity GO:0030170 pyridoxal phosphate binding	gi|473861009|gb|EMS47533.1| Cystathionine gamma-synthase, chloroplastic	-	GO:0030170 GO:0016023 GO:0009086 GO:0016829 GO:0009507 GO:0005739	11.4455	33.4609	28.9676	1701.88	411.509	276.313
Traes_2DL_336B68FA9.1	47.1804	5.0091	1.6552	3.0262	0.00247645	0.0296906	Traes_2DL_336B68FA9			2D	36547808	36549525	GO:0005524 ATP binding GO:0004674 protein serine/threonine kinase activity GO:0004672 protein kinase activity GO:0006468 protein phosphorylation	gi|326523621|dbj|BAJ92981.1| predicted protein	2.7.11.1	GO:0005886 GO:0006468 GO:0005524 GO:0004674 GO:0009069	0	0	8.38536	87.5414	83.414	103.742
Traes_2BL_E3766BFA0.1	58.7558	4.9856	0.853	5.84494	5.07e-09	3.42677e-07	Traes_2BL_E3766BFA0			IWGSC_CSS_2BL_scaff_8075244	1	1195	GO:0016829 lyase activity GO:0008152 metabolic process GO:0010333 terpene synthase activity	gi|363987138|dbj|BAL41689.1| ent-kaurene synthase like 2	-	GO:0051501 GO:0009899 GO:0006952 GO:0034279 GO:0034277 GO:0000287 GO:0009570 GO:0009686 GO:0005739	4.40213	6.69217	0	253.211	33.3656	54.8635
Traes_1DS_F8B97142D.1	336.008	4.9827	0.3575	13.9381	3.72e-44	5.89e-41	Traes_1DS_F8B97142D			IWGSC_CSS_1DS_scaff_287772	1350	2826	GO:0016758 transferase activity, transferring hexosyl groups GO:0008152 metabolic process	gi|475583304|gb|EMT19414.1| Cytokinin-O-glucosyltransferase 2	-	GO:0047213 GO:0009813	36.0975	9.56024	16.0084	582.668	809.116	562.601
Traes_3AL_D6BFA54C3.1	192.255	4.9799	0.3948	12.6135	1.78e-36	1.91e-33	Traes_3AL_D6BFA54C3			3A	142961897	142966053	GO:0005515 protein binding GO:0005524 ATP binding GO:0004672 protein kinase activity GO:0006468 protein phosphorylation	gi|414879981|tpg|DAA57112.1| TPA: putative transmembrane protein kinase family protein	2.7.11.1	GO:0045492 GO:0016023 GO:0000186 GO:0032440 GO:0016021 GO:0007169 GO:0010413 GO:0004709 GO:0055114 GO:0005524 GO:0005739 GO:0007178 GO:0009069	11.4455	13.3843	10.6723	300.276	532.459	285.29
Traes_2DL_4AE6B5146.1	33.0886	4.9626	0.9919	5.00294	5.64626e-07	2.34908e-05	Traes_2DL_4AE6B5146			IWGSC_CSS_2DL_scaff_9812801	3	113		gi|49615735|gb|AAT67049.1| germin-like protein 4	-	GO:0005576 GO:0030145 GO:0045735	5.28255	0.956024	0	41.4174	120.95	29.9256
Traes_6AL_29B5777D0.2	26.6892	4.9549	0.9821	5.04513	4.53215e-07	1.9456e-05	Traes_6AL_29B5777D0			6A	192431585	192433132	GO:0005509 calcium ion binding	gi|474068521|gb|EMS54213.1| hypothetical protein TRIUR3_28453	1.11.2.3	GO:0005739 GO:0005509	1.76085	0	3.04922	39.5348	70.9019	44.8883
Traes_3AL_512D7A6F7.1	104.964	4.9458	1.1202	4.4151	1.00963e-05	0.000295353	Traes_3AL_512D7A6F7			IWGSC_CSS_3AL_scaff_4380392	199	3787	GO:0005975 carbohydrate metabolic process GO:0004553 hydrolase activity, hydrolyzing O-glycosyl compounds GO:0004565 beta-galactosidase activity	gi|475594993|gb|EMT22873.1| Beta-galactosidase 3	-	GO:0009505 GO:0043169 GO:0016023 GO:0030246 GO:0016020 GO:0004565 GO:0048046 GO:0080167 GO:0006012 GO:0006027 GO:0006687 GO:0009341 GO:0046486	1.76085	5.73615	12.1969	417.94	37.5363	154.615
Traes_2BS_8D88641BC.1	223.696	4.9422	0.3413	14.4822	1.57e-47	2.76e-44	Traes_2BS_8D88641BC			IWGSC_CSS_2BS_scaff_5236323	1251	3633		gi|514737163|ref|XP_004958722.1| PREDICTED: uncharacterized protein LOC101758196	-	NA	15.8477	15.2964	11.4346	486.655	360.07	452.874
Traes_6DS_0360386B4.1	9.2012	4.9358	1.7272	2.85761	0.00426844	0.0445087	Traes_6DS_0360386B4			IWGSC_CSS_6DS_scaff_2064521	77	1186		gi|475565505|gb|EMT14804.1| hypothetical protein F775_06354	-	GO:0005737 GO:0005834 GO:0004871 GO:0033597 GO:0005515 GO:0007165 GO:0051301	1.76085	0	0	8.47175	25.0242	19.9504
Traes_1AS_9AC5D25F3.1	9.4613	4.9184	1.7441	2.81997	0.00480287	0.0484825	Traes_1AS_9AC5D25F3			IWGSC_CSS_1AS_scaff_3276340	2284	3628	GO:0046872 metal ion binding GO:0016491 oxidoreductase activity GO:0055114 oxidation-reduction process GO:0030001 metal ion transport	gi|357149825|ref|XP_003575245.1| PREDICTED: uncharacterized protein LOC100845716	-	GO:0006952 GO:0043531 GO:0003676 GO:0005524 GO:0017111 GO:0008270 GO:0030001	0	1.91205	0	5.64783	15.2926	33.9156
Traes_1BS_1D082AB04.2	29.296	4.9183	1.0293	4.77844	1.76664e-06	6.39654e-05	Traes_1BS_1D082AB04			IWGSC_CSS_1BS_scaff_3439689	7684	9019	GO:0016491 oxidoreductase activity GO:0055114 oxidation-reduction process	gi|475591692|gb|EMT21856.1| Alcohol dehydrogenase (NADP+) A	-	GO:0046686 GO:0004032 GO:0005829 GO:0005634 GO:0055114 GO:0006000 GO:0006012 GO:0006013 GO:0006090 GO:0046486	0	0	5.33614	85.6588	45.8777	38.9032
Traes_6AS_18F0EEEE5.2	104.413	4.9091	0.5454	9.00061	2.24e-19	6.9e-17	Traes_6AS_18F0EEEE5			IWGSC_CSS_6AS_scaff_4430910	6161	8109	GO:0005506 iron ion binding GO:0020037 heme binding GO:0004497 monooxygenase activity GO:0016705 oxidoreductase activity, acting on paired donors, with incorporation or reduction of molecular oxygen GO:0055114 oxidation-reduction process	gi|473891201|gb|EMS48703.1| Premnaspirodiene oxygenase	-	GO:0016023 GO:0009055 GO:0004497 GO:0005506 GO:0020037 GO:0016705 GO:0055114	0	7.64819	12.1969	174.142	227.998	204.491
Traes_7DS_6F5B0EBD8.1	24.9038	4.9063	1.104	4.4442	8.82204e-06	0.000262931	Traes_7DS_6F5B0EBD8			IWGSC_CSS_7DS_scaff_971931	1	764		gi|474305750|gb|EMS61771.1| hypothetical protein TRIUR3_18462	-	NA	0	0	4.57383	74.3631	30.5851	39.9008
TRAES3BF048500020CFD_t1	994.754	4.8963	0.2624	18.6611	1.03e-77	7.22e-74	TRAES3BF048500020CFD_g			3B	490723569	490725335	GO:0016020 membrane GO:0005215 transporter activity GO:0006810 transport	gi|475585172|gb|EMT19989.1| Peptide transporter PTR2	-	GO:0052542 GO:0010363 GO:0009862 GO:0031348 GO:0009867 GO:0016021 GO:0042742 GO:0006857 GO:0002679 GO:0010200 GO:0006612 GO:0043069 GO:0005215 GO:0010310 GO:0050832 GO:0010337 GO:0000165	73.0753	38.241	81.5666	2428.57	1675.23	1671.84
Traes_2DL_CA59E351A.1	124.624	4.893	0.4779	10.2392	1.32e-24	6.55e-22	Traes_2DL_CA59E351A			2D	88509263	88513322	GO:0016020 membrane	gi|475552416|gb|EMT11783.1| Putative membrane protein	-	GO:0005576 GO:0016023 GO:0005886	10.5651	9.56024	4.57383	299.335	140.414	283.295
Traes_5DL_97547185D.1	65.6866	4.892	0.61	8.0198	1.06e-15	2.13e-13	Traes_5DL_97547185D			5D	103808289	103809557		gi|475600204|gb|EMT24468.1| hypothetical protein F775_14928	-	GO:0010026 GO:0016192 GO:0005829 GO:0006623 GO:0042732 GO:0009536 GO:0051567 GO:0016197 GO:0010482 GO:0048765 GO:0005634	6.16298	2.86807	3.81153	133.665	82.0237	165.588
TRAES3BF151800040CFD_t1	224.971	4.8883	1.0103	4.83866	1.30718e-06	4.92725e-05	TRAES3BF151800040CFD_g		NAD-dependent glycerol-3-phosphate dehydrogenase family protein [Source:Projected from Arabidopsis thaliana (AT5G40610) TAIR;Acc:AT5G40610]	v443_1518	80026	83087	GO:0005975 carbohydrate metabolic process GO:0016491 oxidoreductase activity GO:0051287 NAD binding GO:0055114 oxidation-reduction process GO:0006072 glycerol-3-phosphate metabolic process GO:0009331 glycerol-3-phosphate dehydrogenase complex GO:0016616 o	gi|125529284|gb|EAY77398.1| hypothetical protein OsI_05386	1.1.1.8	GO:0046167 GO:0005975 GO:0051287 GO:0004367 GO:0046168 GO:0009507 GO:0009331 GO:0042803 GO:0055114 GO:0046486	29.9345	1.91205	12.1969	637.264	180.73	487.787
Traes_4BS_D5C6F016C.1	74.5843	4.8737	0.6172	7.89588	2.88e-15	5.49e-13	Traes_4BS_D5C6F016C			4B	54419552	54420871	GO:0005524 ATP binding GO:0004674 protein serine/threonine kinase activity GO:0004672 protein kinase activity GO:0006468 protein phosphorylation	gi|475514644|gb|EMT05743.1| Cysteine-rich receptor-like protein kinase 25	2.7.11.1	GO:0006468 GO:0006032 GO:0004674 GO:0016998 GO:0030247 GO:0009536 GO:0016023 GO:0005524 GO:0004714 GO:0004568 GO:0004715 GO:0009069 GO:0007169	0	9.56024	5.33614	118.604	179.34	134.665
Traes_5AL_DC2120AC3.2	13.2453	4.872	1.4705	3.31323	0.000922263	0.0135743	Traes_5AL_DC2120AC3			IWGSC_CSS_5AL_scaff_1444992	4149	6247	GO:0005515 protein binding	gi|326528425|dbj|BAJ93401.1| predicted protein	-	GO:0051301	2.64128	0	0	13.1783	41.707	21.9454
Traes_3AL_89B05B77D.1	24.3263	4.8699	1.1538	4.2207	2.43544e-05	0.00063167	Traes_3AL_89B05B77D			IWGSC_CSS_3AL_scaff_4357264	110	898	GO:0006950 response to stress	gi|474324013|gb|EMS62419.1| Abscisic stress-ripening protein 1	-	GO:0006950	0	0	4.57383	45.1827	79.2433	16.9578
Traes_5BL_301BE6FAC.1	29.5637	4.868	1.0081	4.82878	1.37375e-06	5.14147e-05	Traes_5BL_301BE6FAC			IWGSC_CSS_5BL_scaff_7973421	228	2109	GO:0016021 integral component of membrane GO:0055085 transmembrane transport	gi|357158191|ref|XP_003578046.1| PREDICTED: uncharacterized protein LOC100841274	-	GO:0034219 GO:0015706 GO:0016021 GO:0009627 GO:0002237 GO:0031347 GO:0005351 GO:0009567 GO:0006487	0	1.91205	3.81153	30.1218	112.609	28.928
Traes_5DL_643823248.1	44.1622	4.8661	1.7191	2.83058	0.0046463	0.0473174	Traes_5DL_643823248			5D	81472543	81474156	GO:0005509 calcium ion binding	gi|357155358|ref|XP_003577094.1| PREDICTED: putative calmodulin-like protein 2-like	-	GO:0016020 GO:0005509 GO:0009536	8.80426	0	0	87.5414	77.853	90.7742
Traes_1AL_5E3ADCCB9.1	206.122	4.855	1.322	3.67256	0.000240134	0.00449369	Traes_1AL_5E3ADCCB9			1A	95357416	95363466	GO:0005506 iron ion binding GO:0020037 heme binding GO:0004497 monooxygenase activity GO:0016705 oxidoreductase activity, acting on paired donors, with incorporation or reduction of molecular oxygen GO:0055114 oxidation-reduction process	gi|326504934|dbj|BAK06758.1| predicted protein	-	GO:0016023 GO:0009055 GO:0004497 GO:0005506 GO:0020037 GO:0016705 GO:0009536 GO:0022900	18.4889	22.9446	0	457.474	383.704	354.119
Traes_3DL_088336BAF.1	63.0563	4.8456	0.7061	6.86276	6.75e-12	7.98e-10	Traes_3DL_088336BAF			3D	43894031	43895860	GO:0005829 cytosol GO:0003674 molecular_function GO:0008150 biological_process	gi|300681507|emb|CBH32601.1| conserved hypothetical protein, expressed	-	GO:0005829	0	5.73615	6.86075	55.537	137.633	172.571
Traes_3DS_BCC8E78ED.1	217.94	4.8374	0.8304	5.82568	5.69e-09	3.82203e-07	Traes_3DS_BCC8E78ED			3D	9103643	9103777	GO:0004867 serine-type endopeptidase inhibitor activity GO:0009611 response to wounding	gi|474340271|gb|EMS62646.1| Subtilisin inhibitor 1	-	GO:0004867 GO:0009611	32.5758	4.78012	6.86075	519.601	468.508	275.315
Traes_2BL_F3749126F.1	186.835	4.8372	0.4015	12.0469	2.01e-33	1.88e-30	Traes_2BL_F3749126F			IWGSC_CSS_2BL_scaff_7888162	3	601	GO:0016758 transferase activity, transferring hexosyl groups GO:0008152 metabolic process	gi|475604546|gb|EMT25768.1| Putative UDP-glucosyltransferase	-	GO:0052641 GO:0009696 GO:0052639 GO:0046482 GO:0070301 GO:0018874 GO:0042631 GO:0010016 GO:0080167 GO:0052544 GO:0042742 GO:0071475 GO:0048767 GO:0080044 GO:0052640 GO:0080002 GO:0052638 GO:0006569 GO:0019761 GO:0080024 GO:0009684 GO:0080046 GO:0071215 GO	14.0868	5.73615	17.533	323.809	278.047	481.802
Traes_1DL_9F02FFABA.1	144.214	4.8344	0.4052	11.9298	8.28e-33	7.39e-30	Traes_1DL_9F02FFABA			IWGSC_CSS_1DL_scaff_2286326	3772	7857	GO:0005975 carbohydrate metabolic process GO:0004553 hydrolase activity, hydrolyzing O-glycosyl compounds	gi|475617213|gb|EMT30040.1| Hydroxyisourate hydrolase	-	GO:0005975 GO:0016023 GO:0008422	8.80426	11.4723	9.14766	326.633	287.778	221.449
Traes_3DS_05BAC5C0C.2	11.8449	4.8219	1.5337	3.14393	0.00166696	0.0216887	Traes_3DS_05BAC5C0C			IWGSC_CSS_3DS_scaff_2603594	301	2993		gi|475543164|gb|EMT10096.1| hypothetical protein F775_08572	-	NA	0	0	2.28692	11.2957	37.5363	19.9504
Traes_6AL_0B4D77B49.2	267.74	4.8207	0.3173	15.1942	3.86e-52	7.65e-49	Traes_6AL_0B4D77B49			6A	154509623	154516592	GO:0003677 DNA binding GO:0006260 DNA replication	gi|475590581|gb|EMT21511.1| Isoflavone reductase-like protein	-	GO:0006260 GO:0003677 GO:0005524 GO:0017111	12.326	21.9886	20.5822	578.903	515.776	456.864
Traes_4AL_D70AE8BE9.1	988.294	4.8177	0.3104	15.5226	2.44e-54	5.52e-51	Traes_4AL_D70AE8BE9			4A	168920784	168922776	GO:0016021 integral component of membrane GO:0055085 transmembrane transport GO:0022857 transmembrane transporter activity	gi|408422166|dbj|BAM62784.1| phosphate transporter	-	GO:0006817 GO:0016021 GO:0005315 GO:0055085 GO:0015293	117.097	50.6693	35.8283	2147.12	1595.99	1983.07
Traes_2BL_AFA6233FF.1	72.9673	4.8092	1.5156	3.17323	0.00150755	0.0200805	Traes_2BL_AFA6233FF			IWGSC_CSS_2BL_scaff_7962633	556	987	GO:0016772 transferase activity, transferring phosphorus-containing groups	gi|90399213|emb|CAJ86176.1| H0306F12.6	-	GO:0016023 GO:0004672 GO:0006468 GO:0005524 GO:0016021	0.880426	14.3404	0	92.2479	141.804	188.531
TRAES3BF060500300CFD_t1	282.893	4.8023	0.4089	11.7443	7.56e-32	6.3e-29	TRAES3BF060500300CFD_g			3B	4620463	4621212	GO:0005524 ATP binding GO:0004672 protein kinase activity GO:0006468 protein phosphorylation	gi|475575638|gb|EMT17331.1| Lectin-domain containing receptor kinase A4.2	2.7.11.1	GO:0016023 GO:0030246 GO:0005886 GO:0006468 GO:0005524 GO:0004674 GO:0009069	27.2932	27.7247	4.57383	702.214	511.606	423.945
Traes_2AS_861781E26.1	693.354	4.795	0.3096	15.4874	4.22e-54	9.16e-51	Traes_2AS_861781E26			IWGSC_CSS_2AS_scaff_5217869	20	458	GO:0003824 catalytic activity GO:0030170 pyridoxal phosphate binding	gi|473861009|gb|EMS47533.1| Cystathionine gamma-synthase, chloroplastic	-	GO:0030170 GO:0003962 GO:0001887 GO:0009086 GO:0006730 GO:0009570 GO:0016829 GO:0005739 GO:0006534	33.4562	69.7898	41.9268	1398.78	1789.23	826.943
Traes_6DS_149D69197.1	11.6163	4.7949	1.5183	3.15802	0.00158846	0.0208601	Traes_6DS_149D69197			6D	2639996	2640536	GO:0016758 transferase activity, transferring hexosyl groups GO:0008152 metabolic process	gi|475584272|gb|EMT19728.1| Cytokinin-O-glucosyltransferase 2	-	GO:0047213 GO:0050502 GO:0050403 GO:0009813	0	0	2.28692	15.0609	26.4144	25.9355
Traes_3AS_60F4494FC.1	34.7476	4.7929	0.912	5.25558	1.47556e-07	7.14256e-06	Traes_3AS_60F4494FC			IWGSC_CSS_3AS_scaff_2773220	1	739	GO:0016747 transferase activity, transferring acyl groups other than amino-acyl groups	gi|473909872|gb|EMS49491.1| Malonyl-coenzyme A:anthocyanin 3-O-glucoside-6''-O-malonyltransferase	-	GO:0016747	0.880426	6.69217	0	80.9523	75.0726	44.8883
TRAES3BF115000050CFD_t1	89.5307	4.7764	1.581	3.02119	0.00251785	0.0301073	TRAES3BF115000050CFD_g			3B	395854886	395855152		gi|326498905|dbj|BAK02438.1| predicted protein	-	GO:0005634	0.880426	18.1645	0	182.613	184.901	150.625
Traes_1AS_514A12B5B.2	50.6069	4.7718	0.7364	6.48	9.17e-11	8.91e-09	Traes_1AS_514A12B5B			1A	170541922	170544073		gi|326513712|dbj|BAJ87875.1| predicted protein	-	GO:0005634	4.40213	6.69217	0	90.3653	69.5116	132.67
Traes_4DL_5ABC60D83.1	31.3477	4.7713	0.9175	5.20043	1.98824e-07	9.33193e-06	Traes_4DL_5ABC60D83			4D	35870663	35871384	GO:0005488 binding	gi|474008876|gb|EMS52491.1| U-box domain-containing protein 21	-	GO:0016567 GO:0004842 GO:0005739 GO:0000151	0	1.91205	4.57383	80.011	34.7558	66.8338
Traes_1AL_5DC1B6385.1	704.342	4.7691	0.3465	13.7624	4.29e-43	6.63e-40	Traes_1AL_5DC1B6385			IWGSC_CSS_1AL_scaff_3846855	1	793		gi|475581806|gb|EMT18948.1| hypothetical protein F775_28211	-	GO:0016023 GO:0016020	29.0541	55.4494	64.7959	2230.89	870.286	975.573
Traes_2AL_9B15EE9C8.1	14.705	4.7459	1.6786	2.82736	0.00469335	0.0476486	Traes_2AL_9B15EE9C8			2A	251703860	251704545	GO:0009055 electron carrier activity	gi|475605318|gb|EMT26024.1| Blue copper protein	-	GO:0048767 GO:0005507 GO:0016023 GO:0009055 GO:0031225 GO:0009536	0	0	3.04922	54.5957	30.5851	0
Traes_4AL_D0A843665.1	167.218	4.7414	1.3379	3.54387	0.000394296	0.00678592	Traes_4AL_D0A843665			4A	162536735	162538889	GO:0016746 transferase activity, transferring acyl groups GO:0008152 metabolic process	gi|326499720|dbj|BAJ86171.1| predicted protein	-	GO:0016023 GO:0004366 GO:0042967 GO:0046486	11.4455	24.8566	0	256.976	310.022	400.005
Traes_6BL_A7A807541.1	32.2928	4.7404	0.9751	4.86135	1.16589e-06	4.45026e-05	Traes_6BL_A7A807541			6B	150704913	150705908		gi|475565538|gb|EMT14817.1| hypothetical protein F775_30519	-	GO:0005739 GO:0005509	7.04341	0	0	62.1262	66.7312	57.8561
Traes_2DS_01D75F7C6.1	33.0373	4.7383	1.0478	4.52205	6.12428e-06	0.000190315	Traes_2DS_01D75F7C6			2D	11243132	11246221	GO:0016021 integral component of membrane GO:0006952 defense response GO:0009607 response to biotic stimulus	gi|310942472|dbj|BAJ24153.1| seven trans-membrane protein	-	GO:0048767 GO:0006952 GO:0009607 GO:0016023 GO:0005886 GO:0008219 GO:0016021 GO:0005516	0	0	6.86075	26.3566	40.3168	124.69
Traes_5AL_F4785D480.1	21.2265	4.7383	1.2493	3.79273	0.000149	0.00300179	Traes_5AL_F4785D480			IWGSC_CSS_5AL_scaff_306451	2	465	GO:0005506 iron ion binding GO:0020037 heme binding GO:0016705 oxidoreductase activity, acting on paired donors, with incorporation or reduction of molecular oxygen GO:0055114 oxidation-reduction process	gi|475625537|gb|EMT33008.1| Cytochrome P450 76C1	-	GO:0020037 GO:0033772 GO:0005506 GO:0009055 GO:0055114	0	4.78012	0	10.3544	65.3409	46.8834
Traes_4AS_4C529A3CF.1	24.32	4.738	1.2596	3.76159	0.000168833	0.00333576	Traes_4AS_4C529A3CF			4A	62373666	62378298	GO:0030150 protein import into mitochondrial matrix GO:0005744 mitochondrial inner membrane presequence translocase complex	gi|474071816|gb|EMS54355.1| hypothetical protein TRIUR3_25725	-	GO:0030150 GO:0005744 GO:0090351 GO:0016023 GO:0000166	5.28255	0	0	15.0609	112.609	12.9677
Traes_5BL_3B0AA08A8.2	111.987	4.7327	1.3319	3.55336	0.000380342	0.00658099	Traes_5BL_3B0AA08A8			5B	243477717	243479938	GO:0003824 catalytic activity GO:0004834 tryptophan synthase activity GO:0008152 metabolic process GO:0006568 tryptophan metabolic process	gi|473870205|gb|EMS47751.1| Indole-3-glycerol phosphate lyase, chloroplastic	-	GO:0042742 GO:0004834 GO:0052544 GO:0033984 GO:0009570 GO:0000162 GO:0006571 GO:0009094	0	19.1205	5.33614	275.803	266.925	104.739
Traes_4DL_B80BE2872.1	12.0185	4.7323	1.5778	2.99936	0.00270546	0.0317272	Traes_4DL_B80BE2872			IWGSC_CSS_4DL_scaff_14466481	278	862		gi|156618574|gb|ABU88101.1| salt tolerant-related protein	-	NA	2.64128	0	0	8.47175	11.1219	49.8759
Traes_5BL_6B3A76B8A.1	12.5576	4.7256	1.5009	3.14851	0.00164107	0.0214133	Traes_5BL_6B3A76B8A			IWGSC_CSS_5BL_scaff_10802635	6929	8844	GO:0016020 membrane GO:0005215 transporter activity GO:0055085 transmembrane transport GO:0006814 sodium ion transport	gi|326498103|dbj|BAJ94914.1| predicted protein	-	GO:0015140 GO:0050072 GO:0030145 GO:0006635 GO:0016020 GO:0035725 GO:0005773 GO:0051453 GO:0016558 GO:0031087 GO:0016441 GO:0000287 GO:0017153 GO:0000932 GO:0042803 GO:0005634 GO:0010072 GO:0003729 GO:0071423	0	2.86807	0	26.3566	36.1461	9.97519
Traes_6BS_F74C5C315.1	23.2029	4.7248	1.214	3.89194	9.9445e-05	0.00213089	Traes_6BS_F74C5C315			IWGSC_CSS_6BS_scaff_3042895	1	1009	GO:0005524 ATP binding GO:0004674 protein serine/threonine kinase activity GO:0004672 protein kinase activity GO:0006468 protein phosphorylation	gi|475609230|gb|EMT27313.1| Wall-associated receptor kinase 5	2.7.11.1	GO:0048046 GO:0016023 GO:0030247 GO:0005509 GO:0009507 GO:0006167 GO:0006468 GO:0004674 GO:0046686 GO:0004001 GO:0006166 GO:0080094 GO:0005886 GO:0005507 GO:0005524 GO:0005739 GO:0009069 GO:0006144	3.5217	0	1.52461	71.5392	2.78047	59.8511
Traes_4BL_2C0AB1516.1	66.6066	4.7195	0.6054	7.79597	6.39e-15	1.18e-12	Traes_4BL_2C0AB1516			IWGSC_CSS_4BL_scaff_6920287	1	693	GO:0005524 ATP binding GO:0016887 ATPase activity	gi|475573115|gb|EMT16661.1| ABC transporter B family member 19	-	GO:0010048 GO:0015417 GO:0016021 GO:0043481 GO:0008559 GO:0005886 GO:0005524 GO:0048440 GO:0005739 GO:0015846 GO:0006855	0.880426	7.64819	6.09844	99.7784	144.584	140.65
Traes_5DS_B4B8A5417.1	31.7554	4.7165	0.9888	4.77009	1.84145e-06	6.62577e-05	Traes_5DS_B4B8A5417			5D	36638558	36639278	GO:0016020 membrane GO:0005215 transporter activity GO:0006810 transport	gi|475621913|gb|EMT31661.1| Peptide transporter PTR5	-	GO:0016020 GO:0016023 GO:0006810 GO:0005215	7.04341	0	0	77.187	51.4386	54.8635
Traes_2BL_F97941189.1	12.4477	4.7132	1.4862	3.17134	0.00151736	0.0201603	Traes_2BL_F97941189			2B	165780791	165781769		gi|475546351|gb|EMT10667.1| hypothetical protein F775_27842	-	GO:0030001 GO:0046872	0	2.86807	0	14.1196	34.7558	22.9429
Traes_5BL_CEEBE656D.2	18.2238	4.7105	1.2393	3.80105	0.000144084	0.00291494	Traes_5BL_CEEBE656D			IWGSC_CSS_5BL_scaff_10904879	3216	8216	GO:0003824 catalytic activity GO:0008152 metabolic process	gi|475583014|gb|EMT19325.1| Fatty acyl-CoA synthetase A	6.2.1.3	GO:0005829 GO:0009805 GO:0006633 GO:0009611 GO:0009536 GO:0004467 GO:0002213 GO:0001676 GO:0005794 GO:0005634 GO:0005886	0	0	3.81153	36.7109	45.8777	22.9429
Traes_4AL_95DD538FA.1	44.3757	4.7077	0.7689	6.12264	9.2e-10	7.34e-08	Traes_4AL_95DD538FA			4A	149678370	149680622	GO:0016491 oxidoreductase activity GO:0008152 metabolic process	gi|475618522|gb|EMT30464.1| Tropinone reductase 2	-	GO:0005829 GO:0016491 GO:0005739 GO:0000166 GO:0055114	4.40213	5.73615	0	115.781	69.5116	70.8238
Traes_4BS_6C5D5E806.1	11.8125	4.6991	1.5375	3.05628	0.00224102	0.0274976	Traes_4BS_6C5D5E806			4B	14275264	14276982	GO:0016758 transferase activity, transferring hexosyl groups GO:0008152 metabolic process	gi|326489963|dbj|BAJ94055.1| predicted protein	-	GO:0016491 GO:0016758 GO:0055114 GO:0010181	2.64128	0	0	10.3544	38.9265	18.9529
Traes_4BL_553851000.2	39.0035	4.6979	0.953	4.92982	8.23043e-07	3.2594e-05	Traes_4BL_553851000			4B	263754390	263756043	GO:0016020 membrane GO:0005215 transporter activity GO:0006810 transport	gi|475572757|gb|EMT16580.1| Peptide transporter PTR3-A	-	GO:0042538 GO:0042742 GO:0080052 GO:0009624 GO:0042939 GO:0009753 GO:0042936 GO:0043201 GO:0009611 GO:0009751 GO:0009737 GO:0042937 GO:0016020 GO:0080053 GO:0042938	0	5.73615	3.04922	89.424	11.1219	124.69
Traes_2DL_9C06795A2.1	19.5665	4.6939	1.246	3.76721	0.000165084	0.00327495	Traes_2DL_9C06795A2			2D	38003471	38004453	GO:0005524 ATP binding GO:0004672 protein kinase activity GO:0006468 protein phosphorylation	gi|475600881|gb|EMT24672.1| LRR receptor-like serine/threonine-protein kinase RCH1	2.7.11.1	GO:0006468 GO:0004674 GO:0010103 GO:0016021 GO:0016023 GO:0004713 GO:0005524 GO:0006486 GO:0048443 GO:0002237 GO:0007165 GO:0005886 GO:0009069	4.40213	0	0	16.0022	36.1461	60.8486
Traes_2BL_413B43203.1	32.2653	4.6909	0.9681	4.84545	1.26323e-06	4.77293e-05	Traes_2BL_413B43203			2B	309069010	309070146	GO:0016758 transferase activity, transferring hexosyl groups GO:0008152 metabolic process	gi|326502508|dbj|BAJ95317.1| predicted protein	-	GO:0008152 GO:0016758 GO:0005739 GO:0009536	0	6.69217	0.762305	28.2392	68.1214	89.7767
Traes_6DL_1BAFABCC2.1	104.525	4.6846	0.5755	8.14038	3.94e-16	8.44e-14	Traes_6DL_1BAFABCC2			6D	105855469	105856610	GO:0005975 carbohydrate metabolic process GO:0006032 chitin catabolic process GO:0016998 cell wall macromolecule catabolic process GO:0004568 chitinase activity GO:0008061 chitin binding	gi|326488425|dbj|BAJ93881.1| predicted protein	3.2.1.14	GO:0004568 GO:0005975 GO:0009505 GO:0006032 GO:0005886 GO:0010262 GO:0008061 GO:0048046 GO:0016998	3.5217	19.1205	1.52461	220.265	161.267	221.449
TRAES3BF052700120CFD_t1	239.764	4.6797	0.9813	4.76898	1.85165e-06	6.65492e-05	TRAES3BF052700120CFD_g			3B	750723084	750723305		gi|475551232|gb|EMT11600.1| hypothetical protein F775_21505	-	NA	1.76085	32.5048	19.8199	624.086	506.045	254.367
Traes_3DL_C012408E4.1	269.726	4.6724	0.4123	11.3337	8.93e-30	6.29e-27	Traes_3DL_C012408E4			3D	91469896	91475633	GO:0005975 carbohydrate metabolic process GO:0004553 hydrolase activity, hydrolyzing O-glycosyl compounds GO:0030246 carbohydrate binding GO:0004565 beta-galactosidase activity	gi|475594993|gb|EMT22873.1| Beta-galactosidase 3	3.2.1.23	GO:0009505 GO:0043169 GO:0016023 GO:0030246 GO:0016020 GO:0004565 GO:0048046 GO:0080167 GO:0006012 GO:0006027 GO:0006687 GO:0009341 GO:0046486	27.2932	11.4723	22.1068	711.627	229.388	616.467
Traes_3AL_0A318B46E.1	78.7735	4.6629	0.644	7.24017	4.48e-13	6.21e-11	Traes_3AL_0A318B46E			IWGSC_CSS_3AL_scaff_4351859	955	2155	GO:0005515 protein binding	gi|473891311|gb|EMS48715.1| Elicitor-responsive protein 1	-	GO:0010363 GO:0005544 GO:0009963 GO:0006612 GO:0005737 GO:0005886	14.0868	0	3.81153	197.674	108.438	148.63
Traes_5AS_306958C89.1	1728.12	4.6627	0.2828	16.4858	4.64e-61	1.55e-57	Traes_5AS_306958C89			IWGSC_CSS_5AS_scaff_1462639	1655	1836		gi|473954012|gb|EMS50841.1| Wall-associated receptor kinase-like 14	-	NA	76.597	217.018	101.387	2789.09	3458.9	3725.73
Traes_4AL_0F159A54B.1	41.2765	4.6516	0.8618	5.39761	6.75e-08	3.5689e-06	Traes_4AL_0F159A54B			IWGSC_CSS_4AL_scaff_7121852	1005	7076	GO:0016866 intramolecular transferase activity	gi|357124353|ref|XP_003563865.1| PREDICTED: cycloartenol synthase-like isoform 1	-	GO:0016021 GO:0008152 GO:0005739 GO:0016866	0	5.73615	3.81153	69.6566	27.8047	140.65
Traes_2DS_9D7E7DBD0.1	104.745	4.6447	1.2841	3.61725	0.000297752	0.00536389	Traes_2DS_9D7E7DBD0			IWGSC_CSS_2DS_scaff_5379926	1	862		gi|242046966|ref|XP_002461229.1| hypothetical protein SORBIDRAFT_02g043220	-	NA	6.16298	18.1645	0	202.381	140.414	261.35
Traes_4DS_5644BB36D.3	164.975	4.6401	0.4077	11.3823	5.12e-30	3.69e-27	Traes_4DS_5644BB36D			IWGSC_CSS_4DS_scaff_2293802	969	4978	GO:0003700 transcription factor activity, sequence-specific DNA binding GO:0005634 nucleus GO:0006351 transcription, DNA-templated GO:0000989 transcription factor activity, transcription factor binding	gi|475520727|gb|EMT06526.1| hypothetical protein F775_08094	-	GO:0006355	7.92383	12.4283	17.533	433.942	283.607	234.417
Traes_2AS_EA5AED257.1	155.3	4.633	0.4019	11.5273	9.61e-31	7.25e-28	Traes_2AS_EA5AED257			IWGSC_CSS_2AS_scaff_5203328	2811	5075		gi|514737163|ref|XP_004958722.1| PREDICTED: uncharacterized protein LOC101758196	-	NA	20.2498	6.69217	9.14766	286.157	293.339	316.213
Traes_7BL_75414ED32.1	11.7921	4.629	1.518	3.04939	0.00229309	0.0279579	Traes_7BL_75414ED32			7B	245055445	245056786		gi|326517344|dbj|BAK00039.1| predicted protein	-	GO:0016023 GO:0016298 GO:0016042	0	2.86807	0	13.1783	34.7558	19.9504
Traes_4BS_A63200F27.1	34.114	4.6224	0.9599	4.81535	1.46939e-06	5.44154e-05	Traes_4BS_A63200F27			4B	212863525	212866849	GO:0004190 aspartic-type endopeptidase activity GO:0006508 proteolysis	gi|474344038|gb|EMS62785.1| Aspartic proteinase Asp1	-	GO:0009505 GO:0016023 GO:0004190 GO:0005576 GO:0006508	0	0	7.62305	71.5392	80.6335	44.8883
Traes_5DL_CF65EC5FA.1	40.9692	4.6092	0.8005	5.75765	8.53e-09	5.53727e-07	Traes_5DL_CF65EC5FA			5D	156297358	156297751		gi|326490868|dbj|BAJ90101.1| predicted protein	-	GO:0016023 GO:0008270	5.28255	3.8241	0.762305	133.665	58.3898	43.8908
Traes_7DL_FF835C10A.2	25.9568	4.6056	1.1618	3.96416	7.3656e-05	0.0016416	Traes_7DL_FF835C10A			7D	80239763	80243520	GO:0008171 O-methyltransferase activity	gi|326522987|dbj|BAJ88539.1| predicted protein	-	GO:0042409 GO:0008276 GO:0005576 GO:0005829 GO:0005783 GO:0006479 GO:0009805 GO:0009809 GO:0009811	6.16298	0	0	19.7674	102.877	26.933
Traes_2AS_BE8D336DB.1	18.5013	4.5996	1.4834	3.10082	0.00192987	0.0244467	Traes_2AS_BE8D336DB		ribosome recycling factor, chloroplast precursor [Source:Projected from Arabidopsis thaliana (AT3G63190) TAIR;Acc:AT3G63190]	2A	195648260	195652814	GO:0006412 translation	gi|326490946|dbj|BAJ90140.1| predicted protein	-	GO:0006098 GO:0006415 GO:0042742 GO:0016226 GO:0019288 GO:0009570 GO:0009790 GO:0009658 GO:0009817 GO:0009579 GO:0032544 GO:0009073 GO:0005507 GO:0019408 GO:0010027	4.40213	0	0	1.88261	91.7554	12.9677
Traes_4DS_08B65F0DA.1	307.043	4.594	0.7717	5.95335	2.63e-09	1.88516e-07	Traes_4DS_08B65F0DA			4D	52531439	52537052	GO:0003824 catalytic activity GO:0008152 metabolic process	gi|475623877|gb|EMT32400.1| Long-chain-fatty-acid--CoA ligase 4	6.2.1.3	GO:0006633 GO:0009941 GO:0005794 GO:0004467 GO:0001676 GO:0016020 GO:0005783	51.9451	11.4723	9.90997	780.342	430.972	557.613
Traes_5BL_05CB31C25.1	425.64	4.5913	0.3615	12.7003	5.89e-37	6.91e-34	Traes_5BL_05CB31C25			5B	102774885	102777324	GO:0005524 ATP binding GO:0004672 protein kinase activity GO:0006468 protein phosphorylation	gi|357153534|ref|XP_003576482.1| PREDICTED: putative inactive receptor-like protein kinase At1g64210-like	2.7.11.1	GO:0006468 GO:0055114 GO:0008270 GO:0004674 GO:0010103 GO:0016021 GO:0007169 GO:0016023 GO:0005524 GO:0048443 GO:0002237 GO:0032440 GO:0009069	43.1409	30.5928	28.2053	1360.19	478.24	613.474
Traes_2BS_07A68CB54.1	10.8609	4.5842	1.5439	2.96924	0.00298541	0.0341885	Traes_2BS_07A68CB54		Helicase protein with RING/U-box domain [Source:Projected from Arabidopsis thaliana (AT5G43530) TAIR;Acc:AT5G43530]	2B	10274995	10280238	GO:0005515 protein binding GO:0003677 DNA binding GO:0003676 nucleic acid binding GO:0005524 ATP binding GO:0008270 zinc ion binding GO:0016818 hydrolase activity, acting on acid anhydrides, in phosphorus-containing anhydrides	gi|475529890|gb|EMT07824.1| Putative SWI/SNF-related matrix-associated actin-dependent regulator of chromatin subfamily A member 3-like protein 3	3.6.4.12	GO:0008270 GO:0009294 GO:0045003 GO:0009941 GO:0006261 GO:0003677 GO:0005524 GO:0016740 GO:0004386	0.880426	0.956024	0.762305	7.53044	50.0484	4.98759
Traes_1BL_8E8A04CDE.3	13.3424	4.5829	1.5294	2.9966	0.00273012	0.0318991	Traes_1BL_8E8A04CDE			IWGSC_CSS_1BL_scaff_3820857	131	3696		gi|473877647|gb|EMS47882.1| Protein FAR1-RELATED SEQUENCE 5	-	GO:0005886 GO:0003743 GO:0008270 GO:0005840 GO:0006446	0	0	3.04922	5.64783	58.3898	12.9677
Traes_1DS_733238CBB.2	78.3633	4.5815	0.5674	8.07504	6.75e-16	1.41e-13	Traes_1DS_733238CBB			1D	54239822	54242317		gi|326513712|dbj|BAJ87875.1| predicted protein	-	GO:0005634	4.40213	6.69217	7.62305	98.8371	241.901	110.725
Traes_4BS_071700C53.1	71.3733	4.5746	1.3524	3.38248	0.00071834	0.0110583	Traes_4BS_071700C53			4B	218112711	218114684	GO:0006355 regulation of transcription, DNA-templated GO:0006351 transcription, DNA-templated	gi|475483890|gb|EMT03074.1| hypothetical protein F775_17627	-	GO:0006355	14.9672	0	2.28692	185.437	63.9507	161.598
Traes_4DS_5D4D9C98D.1	486.842	4.5723	0.2847	16.0575	5.06e-58	1.46e-54	Traes_4DS_5D4D9C98D			4D	36302881	36305591		gi|475596826|gb|EMT23462.1| hypothetical protein F775_20270	-	GO:0010583 GO:0000911 GO:0016740 GO:0051225 GO:0016020 GO:0016556	44.0213	26.7687	46.5006	1135.21	683.995	984.551
Traes_2DL_760F65A57.1	163.955	4.5589	0.4695	9.70918	2.76e-22	1.13e-19	Traes_2DL_760F65A57			2D	28060696	28061420	GO:0055085 transmembrane transport	gi|475600344|gb|EMT24510.1| Putative metal-nicotianamine transporter YSL13	-	GO:0016021 GO:0005886 GO:0055085	26.4128	7.64819	6.09844	247.563	454.606	241.4
Traes_6DS_917DF3B42.1	14.0622	4.5582	1.3353	3.41361	0.000641071	0.0101014	Traes_6DS_917DF3B42			6D	87619066	87620532	GO:0005506 iron ion binding GO:0020037 heme binding GO:0016705 oxidoreductase activity, acting on paired donors, with incorporation or reduction of molecular oxygen GO:0055114 oxidation-reduction process	gi|473891201|gb|EMS48703.1| Premnaspirodiene oxygenase	-	GO:0016023 GO:0009055 GO:0004497 GO:0005506 GO:0020037 GO:0016705 GO:0055114	0	1.91205	1.52461	38.5935	33.3656	8.97767
Traes_5AL_637EB761F.1	908.261	4.5438	0.7402	6.13847	8.33e-10	6.7e-08	Traes_5AL_637EB761F			5A	147003254	147007276	GO:0005524 ATP binding GO:0016021 integral component of membrane GO:0046872 metal ion binding GO:0000166 nucleotide binding GO:0016887 ATPase activity GO:0006754 ATP biosynthetic process	gi|357121064|ref|XP_003562242.1| PREDICTED: plasma membrane ATPase 1-like	3.6.3.6	GO:0015992 GO:0008553 GO:0009651 GO:0016021 GO:0046872 GO:0006754 GO:0005886 GO:0005524 GO:0006119	64.2711	73.6139	86.1405	3385.88	519.947	1319.72
Traes_3AL_7348C18AE.1	9.6523	4.5269	1.6131	2.80637	0.0050103	0.049932	Traes_3AL_7348C18AE			3A	159311316	159312619		gi|474156783|gb|EMS57135.1| hypothetical protein TRIUR3_10488	-	GO:0002238 GO:0006950	0	0	2.28692	22.5913	18.073	14.9628
Traes_4DL_779A0CAE9.1	31.7272	4.5201	0.9126	4.95297	7.30881e-07	2.93107e-05	Traes_4DL_779A0CAE9			IWGSC_CSS_4DL_scaff_14340099	1	492	GO:0016021 integral component of membrane GO:0005215 transporter activity	gi|475504383|gb|EMT04632.1| hypothetical protein F775_02042	-	GO:0006863 GO:0015931 GO:0016021 GO:0005345 GO:0009536	0.880426	5.73615	1.52461	43.3001	29.1949	109.727
TRAES3BF183000050CFD_t1	190.001	4.5162	0.9986	4.52264	6.10737e-06	0.000190064	TRAES3BF183000050CFD_g			3B	98516444	98519035	GO:0016020 membrane GO:0005215 transporter activity GO:0006810 transport	gi|474397889|gb|EMS65849.1| Nitrate transporter 1.2	-	GO:0016020 GO:0005739 GO:0006810 GO:0005215	35.217	9.56024	3.04922	618.438	282.217	191.524
Traes_2AS_901D984FE.1	31.4518	4.5151	1.0582	4.26685	1.98252e-05	0.000528254	Traes_2AS_901D984FE			2A	190074186	190077108	GO:0005975 carbohydrate metabolic process GO:0004553 hydrolase activity, hydrolyzing O-glycosyl compounds	gi|474273890|gb|EMS60983.1| Beta-glucosidase 26	3.2.1.21	GO:0004338 GO:0047701 GO:0080079 GO:0022626 GO:0009505 GO:0043169 GO:0033907 GO:0016023 GO:0047668 GO:0004567 GO:0080082 GO:0080081 GO:0009507 GO:0004565 GO:0005739 GO:0080083 GO:0005982 GO:0005985 GO:0006012 GO:0006027 GO:0006687 GO:0009341 GO:0046486	0	0	7.62305	99.7784	19.4633	61.8462
Traes_6DS_545F22307.1	17.7329	4.5132	1.4775	3.05465	0.00225324	0.0276208	Traes_6DS_545F22307			6D	51400906	51407320	GO:0016020 membrane GO:0005524 ATP binding GO:0016887 ATPase activity	gi|475573913|gb|EMT16838.1| Putative pleiotropic drug resistance protein 7	-	GO:0015417 GO:0016021 GO:0006855 GO:0015416 GO:0015439 GO:0005886 GO:0006952 GO:0005524 GO:0015846 GO:0015716 GO:0015748 GO:0015886	2.64128	1.91205	0	81.8936	0	19.9504
Traes_5BL_E319AAB91.1	70.2326	4.5101	1.4026	3.21566	0.00130143	0.0178297	Traes_5BL_E319AAB91			IWGSC_CSS_5BL_scaff_8381454	146	1662		gi|326501788|dbj|BAK06386.1| predicted protein	-	GO:0010026 GO:0016192 GO:0005829 GO:0006623 GO:0042732 GO:0009536 GO:0051567 GO:0016197 GO:0010482 GO:0048765 GO:0005634	15.8477	1.91205	0	99.7784	129.292	174.566
Traes_2AL_0D1BBD50C.1	147.756	4.5086	1.2976	3.47443	0.000511946	0.00842995	Traes_2AL_0D1BBD50C			2A	42659633	42661876	GO:0004252 serine-type endopeptidase activity GO:0006508 proteolysis	gi|475593963|gb|EMT22548.1| Subtilisin-like protease	-	GO:0042802 GO:0004252 GO:0016023 GO:0005618 GO:0032440 GO:0006508 GO:0043086 GO:0055114	15.8477	0	21.3445	321.926	147.365	380.055
Traes_6DL_73E744F7D.1	24.5581	4.4957	1.2772	3.51989	0.000431722	0.00731227	Traes_6DL_73E744F7D			IWGSC_CSS_6DL_scaff_3238587	376	3322	GO:0005515 protein binding	gi|475532954|gb|EMT08309.1| hypothetical protein F775_09081	-	GO:0009793 GO:0016023 GO:0080156 GO:0009658 GO:0040007 GO:0005739	4.40213	1.91205	0	35.7696	104.267	0.997519
Traes_2AS_BA84CB1C8.1	110.519	4.487	0.5057	8.87252	7.15e-19	2e-16	Traes_2AS_BA84CB1C8			IWGSC_CSS_2AS_scaff_5223249	6633	8360	GO:0008270 zinc ion binding GO:0016491 oxidoreductase activity GO:0055114 oxidation-reduction process	gi|474172228|gb|EMS57643.1| putative NADP-dependent oxidoreductase P1	1.3.1.74	GO:0008270 GO:0032440 GO:0055114	18.4889	2.86807	6.86075	154.374	239.12	241.4
Traes_4BS_27217AD61.1	1021.95	4.4832	0.614	7.30179	2.84e-13	4.05e-11	Traes_4BS_27217AD61			4B	3281468	3283851	GO:0016021 integral component of membrane GO:0055085 transmembrane transport GO:0022857 transmembrane transporter activity GO:0006817 phosphate ion transport GO:0005315 inorganic phosphate transmembrane transporter activity	gi|408422164|dbj|BAM62783.1| phosphate transporter	-	GO:0006817 GO:0016021 GO:0005315 GO:0055085 GO:0015293	127.662	98.4705	36.5906	2873.81	1142.77	1852.39
Traes_5BL_581AE1B59.1	276.674	4.477	0.9417	4.75397	1.99464e-06	7.08442e-05	Traes_5BL_581AE1B59			IWGSC_CSS_5BL_scaff_10894795	9229	11382	GO:0004185 serine-type carboxypeptidase activity GO:0006508 proteolysis	gi|475504099|gb|EMT04608.1| Serine carboxypeptidase-like protein 40	-	GO:0016023 GO:0004185 GO:0006508	5.28255	56.4054	9.90997	594.905	437.923	555.618
TRAES3BF058400070CFD_t1	50.7872	4.4756	0.7119	6.287	3.24e-10	2.82e-08	TRAES3BF058400070CFD_g			3B	459549126	459549794	GO:0005576 extracellular region GO:0030145 manganese ion binding GO:0045735 nutrient reservoir activity	gi|326510751|dbj|BAJ91723.1| predicted protein	-	GO:0045735 GO:0030145 GO:0010106 GO:0016023 GO:0015706 GO:0004784 GO:0010167 GO:0006826 GO:0048046 GO:0055114 GO:0006801	3.5217	0	9.14766	82.8349	101.487	107.732
Traes_1DS_7C137CD7D.2	587.537	4.4727	0.2444	18.3039	7.71e-75	3.49e-71	Traes_1DS_7C137CD7D			1D	59455669	59464880	GO:0008270 zinc ion binding GO:0003824 catalytic activity GO:0005975 carbohydrate metabolic process GO:0004553 hydrolase activity, hydrolyzing O-glycosyl compounds GO:0030246 carbohydrate binding GO:0006013 mannose metabolic process GO:0015923 mannosidase	gi|473794465|gb|EMS46456.1| Lysosomal alpha-mannosidase	-	GO:0005774 GO:0030246 GO:0010048 GO:0048046 GO:0008270 GO:0007155 GO:0016023 GO:0009505 GO:0045010 GO:0004559 GO:0006013 GO:0007020 GO:0010090 GO:0048765 GO:0019344 GO:0071555	47.543	58.3175	46.5006	1358.3	1064.92	949.638
Traes_6BS_29525FB0F.2	68.6412	4.4695	0.728	6.13975	8.27e-10	6.65e-08	Traes_6BS_29525FB0F			6B	61501793	61507688	GO:0016020 membrane GO:0005524 ATP binding GO:0016887 ATPase activity	gi|475573913|gb|EMT16838.1| Putative pleiotropic drug resistance protein 7	-	GO:0015417 GO:0016021 GO:0006855 GO:0015416 GO:0015439 GO:0005886 GO:0006952 GO:0005524 GO:0015846 GO:0015716 GO:0015748 GO:0015886	4.40213	0	12.9592	165.67	47.2679	181.548
Traes_5BS_51A79A19D.1	135.523	4.4608	0.462	9.65455	4.7e-22	1.89e-19	Traes_5BS_51A79A19D			5B	101794305	101795706	GO:0016020 membrane GO:0005215 transporter activity GO:0006810 transport	gi|475621913|gb|EMT31661.1| Peptide transporter PTR5	-	GO:0006810 GO:0016020 GO:0005215	6.16298	22.9446	6.86075	333.222	208.535	235.414
Traes_7DL_90D6E430F.1	13.3807	4.454	1.4356	3.10248	0.00191905	0.0243388	Traes_7DL_90D6E430F			IWGSC_CSS_7DL_scaff_3322923	3361	3813	GO:0005506 iron ion binding GO:0020037 heme binding GO:0004497 monooxygenase activity GO:0016705 oxidoreductase activity, acting on paired donors, with incorporation or reduction of molecular oxygen GO:0055114 oxidation-reduction process	gi|326487732|dbj|BAK05538.1| predicted protein	-	GO:0020037 GO:0033771 GO:0047054 GO:0005506 GO:0009055 GO:0055114 GO:0009821	3.5217	0	0	11.2957	37.5363	27.9305
Traes_5BL_7DCDD0F91.1	27.1494	4.4477	1.0721	4.14855	3.34588e-05	0.00082782	Traes_5BL_7DCDD0F91			5B	237493152	237494501	GO:0016758 transferase activity, transferring hexosyl groups GO:0008152 metabolic process	gi|474367848|gb|EMS63606.1| UDP-glycosyltransferase 74F2	-	GO:0052641 GO:0009696 GO:0052639 GO:0046482 GO:0070301 GO:0018874 GO:0042631 GO:0010016 GO:0080167 GO:0052544 GO:0042742 GO:0071475 GO:0080044 GO:0052640 GO:0080002 GO:0052638 GO:0019761 GO:0080024 GO:0080046 GO:0071215 GO:0047251	0	0	6.86075	61.1849	25.0242	69.8263
Traes_5AS_D9981FDDF.2	55.4264	4.4393	0.6707	6.61875	3.62e-11	3.77e-09	Traes_5AS_D9981FDDF			IWGSC_CSS_5AS_scaff_1548655	2330	3641	GO:0005524 ATP binding	gi|326501816|dbj|BAK06400.1| predicted protein	-	GO:0010498 GO:0005856 GO:0005739 GO:0009506 GO:0009941 GO:0030036 GO:0005524 GO:0009570 GO:0006094 GO:0005200 GO:0005886	0	8.60422	6.09844	100.72	115.389	101.747
Traes_6AL_E0C12E714.1	20.9771	4.429	1.1974	3.69869	0.000216715	0.00413257	Traes_6AL_E0C12E714			IWGSC_CSS_6AL_scaff_3264814	1	250		gi|115459780|ref|NP_001053490.1| Os04g0550500	-	GO:0006526 GO:0016310 GO:0003991 GO:0006561 GO:0009507 GO:0004349 GO:0006537	0	0	5.33614	17.8848	66.7312	35.9107
TRAES3BF060500290CFD_t1	90.493	4.4087	0.5487	8.03463	9.39e-16	1.9e-13	TRAES3BF060500290CFD_g			3B	4604234	4608132	GO:0005524 ATP binding GO:0004672 protein kinase activity GO:0030246 carbohydrate binding GO:0004713 protein tyrosine kinase activity GO:0006468 protein phosphorylation	gi|475575638|gb|EMT17331.1| Lectin-domain containing receptor kinase A4.2	2.7.11.1	GO:0006468 GO:0004674 GO:0005509 GO:0009536 GO:0016023 GO:0005524 GO:0004556 GO:0030246 GO:0009069 GO:0005982 GO:0005985	7.92383	11.4723	5.33614	285.216	90.3651	142.645
Traes_5BS_88539FDBC.2	39.5229	4.3992	0.9028	4.87279	1.1003e-06	4.22026e-05	Traes_5BS_88539FDBC			5B	22091003	22094538		gi|326494980|dbj|BAJ85585.1| predicted protein	-	GO:0009536	6.16298	4.78012	0	143.078	61.1702	21.9454
Traes_3DS_8E3822A47.1	19.3178	4.3945	1.2865	3.41594	0.000635625	0.0100339	Traes_3DS_8E3822A47			3D	1043561	1043896	GO:0045735 nutrient reservoir activity	gi|326492395|dbj|BAK01981.1| predicted protein	-	GO:0045735 GO:0030145 GO:0016023 GO:0031012 GO:0005618 GO:0048046 GO:0009651	5.28255	0	0	40.4761	61.1702	8.97767
Traes_6BL_34B508140.2	14.5004	4.3837	1.4908	2.94039	0.00327805	0.0366714	Traes_6BL_34B508140			6B	150296306	150299075		gi|475531546|gb|EMT08091.1| hypothetical protein F775_14568	-	GO:0034968 GO:0009909 GO:0009640 GO:0009220 GO:0010388 GO:0000085 GO:0009793	0	0	3.81153	2.82392	51.4386	28.928
Traes_6BS_0BD389077.1	306.562	4.3831	0.3531	12.4135	2.21e-35	2.33e-32	Traes_6BS_0BD389077			IWGSC_CSS_6BS_scaff_2898371	1	669	GO:0005506 iron ion binding GO:0020037 heme binding GO:0004497 monooxygenase activity GO:0016705 oxidoreductase activity, acting on paired donors, with incorporation or reduction of molecular oxygen GO:0055114 oxidation-reduction process	gi|474386468|gb|EMS65006.1| Premnaspirodiene oxygenase	-	GO:0016023 GO:0009055 GO:0004497 GO:0005506 GO:0020037 GO:0016705 GO:0055114	31.6953	36.3289	16.7707	415.116	486.581	852.879
Traes_3DS_F4F651AE5.1	16.124	4.3751	1.1907	3.67442	0.000238387	0.00446891	Traes_3DS_F4F651AE5			IWGSC_CSS_3DS_scaff_2195472	4	204	GO:0005515 protein binding	gi|326507154|dbj|BAJ95654.1| predicted protein	-	GO:0016567 GO:0004842 GO:0009116 GO:0000151	2.64128	1.91205	0	33.887	33.3656	24.938
Traes_2BS_05F1D383B.1	28.4633	4.3709	1.1685	3.74068	0.000183522	0.0035813	Traes_2BS_05F1D383B			IWGSC_CSS_2BS_scaff_5246829	9235	11199	GO:0003824 catalytic activity GO:0030170 pyridoxal phosphate binding	gi|475540490|gb|EMT09614.1| Cystathionine gamma-synthase, chloroplastic	-	GO:0030170 GO:0003962 GO:0001887 GO:0009086 GO:0006730 GO:0009570 GO:0016829 GO:0005739 GO:0006534	7.92383	0	0	112.957	38.9265	10.9727
Traes_2BL_FFF4186AF.1	38.0025	4.3679	0.8838	4.94237	7.71784e-07	3.08728e-05	Traes_2BL_FFF4186AF			IWGSC_CSS_2BL_scaff_8036978	2972	3481		gi|475577771|gb|EMT17914.1| hypothetical protein F775_22425	-	NA	9.68468	0.956024	0	70.5979	56.9995	89.7767
Traes_3DL_3DEB63EC3.1	94.6418	4.3619	0.5169	8.43856	3.21e-17	7.68e-15	Traes_3DL_3DEB63EC3			3D	99741158	99742040		gi|474019475|gb|EMS52809.1| hypothetical protein TRIUR3_01240	-	NA	14.9672	8.60422	3.04922	183.555	227.998	129.677
Traes_7BS_E9426AD07.2	18.7314	4.355	1.3133	3.31611	0.000912812	0.013479	Traes_7BS_E9426AD07			IWGSC_CSS_7BS_scaff_3137850	13	2109		gi|475579209|gb|EMT18289.1| hypothetical protein F775_52340	-	GO:0016020 GO:0005773 GO:0004806 GO:0016042 GO:0046486	5.28255	0	0	76.2457	13.9023	16.9578
Traes_2AL_ACBAA6A31.1	69.7523	4.3366	0.6505	6.66664	2.62e-11	2.82e-09	Traes_2AL_ACBAA6A31			2A	242216558	242226745	GO:0046983 protein dimerization activity GO:0003677 DNA binding	gi|326533316|dbj|BAJ93630.1| predicted protein	-	GO:0009414 GO:0006355 GO:0010106 GO:0003677 GO:0055072 GO:0046983 GO:0003700 GO:0005634 GO:0005667 GO:0045449	0.880426	16.2524	3.04922	137.431	143.194	117.707
Traes_7BS_D316EAF19.1	24.6544	4.3315	1.1478	3.77387	0.000160736	0.00320173	Traes_7BS_D316EAF19			7B	141170554	141170884	GO:0006887 exocytosis GO:0000145 exocyst	gi|514799844|ref|XP_004974859.1| PREDICTED: uncharacterized protein LOC101785582	-	GO:0000145 GO:0006887	7.04341	0	0	19.7674	40.3168	80.799
Traes_3DL_D8FFA5D88.2	29.4569	4.3309	1.0925	3.96435	7.3596e-05	0.00164084	Traes_3DL_D8FFA5D88			3D	116580889	116583251	GO:0005524 ATP binding GO:0004674 protein serine/threonine kinase activity GO:0004672 protein kinase activity GO:0030247 polysaccharide binding GO:0006468 protein phosphorylation	gi|475563788|gb|EMT14372.1| Wall-associated receptor kinase 2	2.7.11.1	GO:0030247 GO:0016023 GO:0005509 GO:0006468 GO:0005524 GO:0004674 GO:0009069	0	8.60422	0	26.3566	102.877	38.9032
Traes_2DS_214680B85.1	236.841	4.3262	1.5092	2.86647	0.0041508	0.0436672	Traes_2DS_214680B85			2D	10063513	10066472	GO:0016706 oxidoreductase activity, acting on paired donors, with incorporation or reduction of molecular oxygen, 2-oxoglutarate as one donor, and incorporation of one atom each of oxygen into both donors GO:0046872 metal ion binding GO:0016491 oxidoreduc	gi|475527736|gb|EMT07520.1| S-norcoclaurine synthase 1	-	GO:0051555 GO:0005506 GO:0055114 GO:0045431	48.4234	19.1205	0	534.662	335.046	483.797
Traes_2AL_6AF1565ED.1	746.634	4.3252	0.2545	16.9965	8.72e-65	3.07e-61	Traes_2AL_6AF1565ED			2A	223091943	223095424	GO:0005506 iron ion binding GO:0020037 heme binding GO:0004497 monooxygenase activity GO:0016705 oxidoreductase activity, acting on paired donors, with incorporation or reduction of molecular oxygen GO:0055114 oxidation-reduction process	gi|475596433|gb|EMT23354.1| hypothetical protein F775_52245	-	GO:0022900 GO:0052615 GO:0052616 GO:0032940 GO:0009055 GO:0016023 GO:0019825 GO:0020037 GO:0009686 GO:0009740 GO:0009707 GO:0005506 GO:0005783 GO:0010241 GO:0052617	60.7494	87.9542	64.7959	1856.25	1091.33	1318.72
Traes_3AL_55F55AFE8.1	15.2222	4.3164	1.3684	3.15439	0.00160831	0.0210814	Traes_3AL_55F55AFE8			IWGSC_CSS_3AL_scaff_201111	524	1461		gi|357130266|ref|XP_003566771.1| PREDICTED: uncharacterized protein LOC100824180	-	NA	4.40213	0	0	19.7674	15.2926	51.871
Traes_2DL_DE3909A32.1	1175.91	4.3106	1.0774	4.0008	6.31284e-05	0.00144176	Traes_2DL_DE3909A32			2D	113578074	113580667	GO:0046983 protein dimerization activity GO:0008152 metabolic process GO:0016597 amino acid binding	gi|475613259|gb|EMT28703.1| hypothetical protein F775_52582	-	GO:0003700 GO:0003677 GO:0046983 GO:0005634 GO:0006355 GO:0005667 GO:0045449	13.2064	160.612	164.658	4025.02	1887.94	804
Traes_5DL_5C26BBD7C.1	129.686	4.2931	0.4468	9.60775	7.42e-22	2.86e-19	Traes_5DL_5C26BBD7C			5D	124762533	124762743		gi|357120444|ref|XP_003561937.1| PREDICTED: probable glutathione S-transferase parA-like	2.5.1.18	GO:0006979 GO:0046686 GO:0005886 GO:0042631 GO:0009570 GO:0016740 GO:0048046 GO:0043295	21.1302	6.69217	9.90997	186.378	223.827	330.179
Traes_1AS_F3E49A47C.1	157.718	4.2902	0.3885	11.0438	2.35e-28	1.47e-25	Traes_1AS_F3E49A47C			IWGSC_CSS_1AS_scaff_3251632	3848	4701	GO:0006355 regulation of transcription, DNA-templated GO:0006351 transcription, DNA-templated	gi|475516615|gb|EMT06007.1| Scarecrow-like protein 9	-	GO:0006355	7.92383	18.1645	19.8199	352.048	239.12	309.231
Traes_5AS_189E3BC0F.1	18.7864	4.2737	1.319	3.24016	0.00119462	0.0166436	Traes_5AS_189E3BC0F			IWGSC_CSS_5AS_scaff_1548689	1	1431	GO:0016020 membrane GO:0005215 transporter activity GO:0006810 transport	gi|475534784|gb|EMT08635.1| Peptide transporter PTR1	-	GO:0006810 GO:0005886 GO:0080167 GO:0005215	0	5.73615	0	68.7153	8.3414	29.9256
Traes_3B_0A0C82DA7.1	17.7762	4.2707	1.2457	3.42841	0.00060713	0.00965117	Traes_3B_0A0C82DA7			IWGSC_CSS_3B_scaff_10517139	3997	4238	GO:0016758 transferase activity, transferring hexosyl groups GO:0008152 metabolic process	NA	NA	NA	5.28255	0	0	26.3566	43.0972	31.9206
Traes_2DL_8E2AEFA74.2	25.4504	4.2689	1.0218	4.17794	2.94157e-05	0.000740806	Traes_2DL_8E2AEFA74			2D	22445023	22449082	GO:0000287 magnesium ion binding GO:0016829 lyase activity GO:0008152 metabolic process GO:0010333 terpene synthase activity	gi|475565369|gb|EMT14774.1| Ent-kaur-16-ene synthase, chloroplastic	-	GO:0051501 GO:0009899 GO:0006952 GO:0034279 GO:0034277 GO:0000287 GO:0009570 GO:0009686 GO:0005739	4.40213	0	3.04922	55.537	13.9023	75.8114
Traes_6AS_9A0F4784C.1	88.9146	4.2682	1.2877	3.31453	0.000917967	0.0135394	Traes_6AS_9A0F4784C			IWGSC_CSS_6AS_scaff_4400906	7962	8400	GO:0004867 serine-type endopeptidase inhibitor activity GO:0009611 response to wounding	gi|475414585|gb|EMT00963.1| Subtilisin-chymotrypsin inhibitor-2A	-	GO:0004867 GO:0009611	14.9672	11.4723	0	225.913	80.6335	200.501
TRAES3BF061600080CFD_t1	21.3966	4.2675	1.1858	3.5988	0.000319694	0.0056885	TRAES3BF061600080CFD_g			3B	728776657	728777787	GO:0005975 carbohydrate metabolic process GO:0004553 hydrolase activity, hydrolyzing O-glycosyl compounds	gi|4741850|gb|AAD28734.1|AF112967_1 beta-1,3-glucanase precursor	3.2.1.39	GO:0005773 GO:0009409 GO:0009617 GO:0009817 GO:0016023 GO:0005886 GO:0042973 GO:0005618 GO:0048046 GO:0009651 GO:0005982 GO:0005985	0	0	6.09844	64.0088	40.3168	17.9553
Traes_2DS_69E0341F2.1	30.4743	4.2621	0.9616	4.43245	9.31701e-06	0.00027562	Traes_2DS_69E0341F2			IWGSC_CSS_2DS_scaff_5345864	4	955	GO:0003824 catalytic activity GO:0030170 pyridoxal phosphate binding	gi|475540490|gb|EMT09614.1| Cystathionine gamma-synthase, chloroplastic	-	GO:0030170 GO:0003962 GO:0001887 GO:0016023 GO:0009086 GO:0006730 GO:0009570 GO:0016829 GO:0006534	2.64128	6.69217	0	102.602	25.0242	45.8859
Traes_6BL_B7F49284D.1	14.6346	4.2577	1.3913	3.06017	0.00221215	0.0272224	Traes_6BL_B7F49284D			6B	161820062	161820882	GO:0016788 hydrolase activity, acting on ester bonds	gi|326525519|dbj|BAJ88806.1| predicted protein	-	GO:0016023 GO:0048046 GO:0005739 GO:0004091 GO:0016298 GO:0016042	4.40213	0	0	48.9479	12.5121	21.9454
Traes_1AL_179FC28F2.1	43.1777	4.2541	0.7056	6.02947	1.65e-09	1.22626e-07	Traes_1AL_179FC28F2			1A	209234622	209235821	GO:0003677 DNA binding GO:0005634 nucleus GO:0006355 regulation of transcription, DNA-templated GO:0006351 transcription, DNA-templated	gi|326505848|dbj|BAJ91163.1| predicted protein	-	GO:0050826 GO:0009793 GO:0006355 GO:0009651 GO:0016114 GO:0009640 GO:0019915 GO:0010182 GO:0009933 GO:0016567 GO:0003774 GO:0003677 GO:0009845 GO:0010228 GO:0003700 GO:0009909 GO:0005886 GO:0005634 GO:0005524 GO:0016459 GO:0010162 GO:0005667 GO:0045449	0.880426	6.69217	5.33614	66.8327	94.5358	84.7891
Traes_2AS_4F570BA71.1	29.088	4.2529	1.0333	4.11573	3.85949e-05	0.000933394	Traes_2AS_4F570BA71			2A	70049332	70051211		gi|474049274|gb|EMS53607.1| hypothetical protein TRIUR3_30807	-	NA	0	0	8.38536	44.2414	43.0972	78.804
Traes_2DL_D385D5A91.1	106.615	4.2444	0.5575	7.61296	2.68e-14	4.43e-12	Traes_2DL_D385D5A91			2D	63391370	63393269	GO:0005576 extracellular region GO:0030145 manganese ion binding GO:0045735 nutrient reservoir activity	gi|475627768|gb|EMT33772.1| Germin-like protein 4-1	-	GO:0005618 GO:0045735 GO:0042350 GO:0009651 GO:0030145 GO:0050162 GO:0006857 GO:0016023 GO:0031012 GO:0048046 GO:0046487	12.326	11.4723	8.38536	70.5979	166.828	370.079
Traes_1DL_5A0AE87FD.1	24.976	4.2336	0.9735	4.34892	1.36808e-05	0.000384075	Traes_1DL_5A0AE87FD			1D	111071249	111073813	GO:0004185 serine-type carboxypeptidase activity GO:0006508 proteolysis	gi|473842756|gb|EMS47341.1| Serine carboxypeptidase-like 51	-	GO:0004185 GO:0009627 GO:0034976 GO:0016023 GO:0006508	0	2.86807	4.57383	32.0044	69.5116	40.8983
Traes_2DS_007FF6DFB.1	23.5151	4.2321	1.1895	3.5578	0.000373975	0.00648323	Traes_2DS_007FF6DFB			2D	1841706	1842355		gi|475609315|gb|EMT27335.1| hypothetical protein F775_22407	-	NA	0	0	6.86075	14.1196	86.1944	33.9156
Traes_1BL_A0980046F.1	110.531	4.2296	1.3736	3.0792	0.00207558	0.0258785	Traes_1BL_A0980046F			1B	240726158	240727315	GO:0009055 electron carrier activity	gi|475576762|gb|EMT17633.1| Mavicyanin	-	GO:0048767 GO:0005507 GO:0016023 GO:0009055 GO:0031225	0	22.9446	10.6723	300.276	240.51	88.7792
TRAES3BF059600050CFD_t1	87.5276	4.2251	0.4673	9.04051	1.56e-19	4.87e-17	TRAES3BF059600050CFD_g			3B	85352951	85354571	GO:0005506 iron ion binding GO:0020037 heme binding GO:0004497 monooxygenase activity GO:0016705 oxidoreductase activity, acting on paired donors, with incorporation or reduction of molecular oxygen GO:0055114 oxidation-reduction process	gi|474441084|gb|EMS68419.1| Premnaspirodiene oxygenase	-	GO:0020037 GO:0016705 GO:0004497 GO:0005506 GO:0009055 GO:0055114	11.4455	7.64819	7.62305	164.728	143.194	190.526
Traes_3DL_83AA5D0CE.1	87.2383	4.2151	0.6798	6.20026	5.64e-10	4.67e-08	Traes_3DL_83AA5D0CE			3D	120138306	120140144	GO:0005524 ATP binding GO:0004672 protein kinase activity GO:0006468 protein phosphorylation	gi|63175644|gb|AAY34781.1| wall-associated kinase 2	-	GO:0030247 GO:0016023 GO:0005509 GO:0006468 GO:0005524 GO:0016021 GO:0004674 GO:0009069	6.16298	0.956024	19.0576	146.844	290.559	59.8511
Traes_5DL_C54B425D7.1	23.1174	4.2129	1.1655	3.61461	0.000300804	0.00540436	Traes_5DL_C54B425D7			5D	89485738	89490251	GO:0003824 catalytic activity GO:0004722 protein serine/threonine phosphatase activity GO:0006470 protein dephosphorylation	gi|475538245|gb|EMT09218.1| Putative protein phosphatase 2C 69	3.1.3.16	GO:0046872 GO:0016301 GO:0004722 GO:0016310 GO:0005829 GO:0009536 GO:0006470 GO:0008287	0	0	6.86075	79.0697	20.8535	31.9206
Traes_1DL_CFA9D789C.1	22.762	4.2016	1.2884	3.26122	0.00110932	0.0157389	Traes_1DL_CFA9D789C			1D	124815655	124816294		gi|242064816|ref|XP_002453697.1| hypothetical protein SORBIDRAFT_04g010730	-	NA	7.04341	0	0	11.2957	104.267	13.9653
Traes_2BL_34BA02CAC.2	44.4822	4.1958	0.9416	4.45608	8.34723e-06	0.000250547	Traes_2BL_34BA02CAC			2B	293191000	293192444	GO:0046983 protein dimerization activity GO:0008168 methyltransferase activity GO:0008171 O-methyltransferase activity	gi|475568077|gb|EMT15402.1| O-methyltransferase ZRP4	-	GO:0016206 GO:0046983 GO:0032259 GO:0006570	12.326	0	1.52461	183.555	30.5851	38.9032
TRAES3BF021600110CFD_t1	1023.51	4.1892	0.298	14.0567	7.01e-45	1.14e-41	TRAES3BF021600110CFD_g			3B	655205963	655209803	GO:0005524 ATP binding GO:0004672 protein kinase activity GO:0004713 protein tyrosine kinase activity GO:0006468 protein phosphorylation	gi|357131414|ref|XP_003567333.1| PREDICTED: uncharacterized protein LOC100822325	2.7.11.1	GO:0004715 GO:0016884 GO:0048544 GO:0006468 GO:0005524 GO:0004674 GO:0009069	144.39	71.7018	102.911	2836.15	1205.33	1780.57
Traes_4BL_9646AA936.1	22.984	4.189	1.0139	4.1314	3.60554e-05	0.000883099	Traes_4BL_9646AA936			4B	243366866	243367903	GO:0016706 oxidoreductase activity, acting on paired donors, with incorporation or reduction of molecular oxygen, 2-oxoglutarate as one donor, and incorporation of one atom each of oxygen into both donors GO:0016491 oxidoreductase activity GO:0055114 oxid	gi|475592378|gb|EMT22046.1| Flavonol synthase/flavanone 3-hydroxylase	-	GO:0009695 GO:0009611 GO:0009867 GO:0005506 GO:0016706 GO:0055114 GO:0009620 GO:0080167	3.5217	3.8241	0	29.1805	37.5363	63.8412
Traes_1BS_29617D1FC.1	35.8014	4.1807	0.8297	5.03901	4.67936e-07	1.9926e-05	Traes_1BS_29617D1FC			IWGSC_CSS_1BS_scaff_3436512	1	668		gi|326493726|dbj|BAJ85324.1| predicted protein	-	GO:0009536 GO:0016020 GO:0016023 GO:0010363 GO:0006612 GO:0043069 GO:0006468 GO:0004674 GO:0009738 GO:0042803 GO:0005524 GO:0009723 GO:0035556 GO:0009069	0	6.69217	4.57383	40.4761	72.2921	90.7742
Traes_5BS_E903B34DB.1	30.2275	4.1789	0.9003	4.64164	3.45656e-06	0.00011431	Traes_5BS_E903B34DB			5B	134252987	134255521	GO:0005515 protein binding	gi|326495058|dbj|BAJ85625.1| predicted protein	-	GO:0016905 GO:0009069 GO:0016310 GO:0016459	0	5.73615	3.81153	89.424	44.4875	37.9057
Traes_3AS_E7F650131.1	17.5106	4.1651	1.2792	3.25591	0.00113029	0.0159827	Traes_3AS_E7F650131			3A	40889682	40890100		gi|474436673|gb|EMS68228.1| putative carboxylesterase 15	-	GO:0008152 GO:0016787	0	5.73615	0	48.0066	33.3656	17.9553
Traes_2BL_232B84604.2	18.4335	4.1603	1.2349	3.36887	0.000754783	0.0115186	Traes_2BL_232B84604		FUNCTIONS IN: molecular_function unknown; INVOLVED IN: biological_process unknown; LOCATED IN: nucleus; CONTAINS InterPro DOMAIN/s: Ribonuclease H2, subunit B (InterPro:IPR019024); Has 30201 Blast hits to 17322 proteins in 780 species: Archae - 12; /.../	2B	217780885	217784529	GO:0003674 molecular_function GO:0008150 biological_process GO:0005634 nucleus	gi|326496467|dbj|BAJ94695.1| predicted protein	-	GO:0004553 GO:0005975 GO:0005634	3.5217	0	2.28692	25.4152	5.56093	73.8164
Traes_4BL_A8C41D268.1	70.9098	4.1469	0.6362	6.51864	7.09e-11	7.02e-09	Traes_4BL_A8C41D268			4B	297538704	297539637		gi|326503456|dbj|BAJ86234.1| predicted protein	-	NA	0	9.56024	12.9592	121.428	173.779	107.732
Traes_3AL_99CF6CE83.1	24.5851	4.1437	1.0939	3.78784	0.000151962	0.0030519	Traes_3AL_99CF6CE83			IWGSC_CSS_3AL_scaff_4245033	10	243		gi|474177385|gb|EMS57809.1| ABC transporter G family member 17	-	GO:0005524 GO:0015408 GO:0016020 GO:0015682	0	0	7.62305	60.2435	34.7558	44.8883
Traes_4DS_70BB7099D.2	146.348	4.1368	0.3855	10.7307	7.3e-27	4.21e-24	Traes_4DS_70BB7099D		methyl esterase 17 [Source:Projected from Arabidopsis thaliana (AT3G10870) TAIR;Acc:AT3G10870]	4D	43426582	43428538	GO:0048367 shoot system development GO:0016788 hydrolase activity, acting on ester bonds GO:0033473 indoleacetic acid conjugate metabolic process GO:0080030 methyl indole-3-acetate esterase activity	gi|218185125|gb|EEC67552.1| hypothetical protein OsI_34885	-	GO:0005737 GO:0033473 GO:0080030 GO:0048367	18.4889	13.3843	15.2461	194.85	330.875	305.241
Traes_5BL_0421DC1F4.1	48.3533	4.1338	0.682	6.06124	1.35e-09	1.02504e-07	Traes_5BL_0421DC1F4			5B	197356285	197359965	GO:0004185 serine-type carboxypeptidase activity GO:0006508 proteolysis	gi|473808975|gb|EMS46782.1| Serine carboxypeptidase-like 18	-	GO:0016023 GO:0004185 GO:0005739 GO:0006508	10.5651	2.86807	2.28692	68.7153	88.9749	116.71
Traes_3DS_B37BB6EE9.1	15.3192	4.1193	1.2364	3.33156	0.000863615	0.0128665	Traes_3DS_B37BB6EE9			IWGSC_CSS_3DS_scaff_2581789	1096	1565		gi|475606706|gb|EMT26475.1| hypothetical protein F775_32414	-	GO:0000278 GO:0031047 GO:0009941 GO:0006275 GO:0051567 GO:0043601 GO:0000724 GO:0008283 GO:0010090 GO:0006306 GO:0016444 GO:0042023 GO:0051726 GO:0009555 GO:0051302 GO:0042555 GO:0006301 GO:0007062 GO:0006270	2.64128	0	2.28692	18.8261	15.2926	52.8685
Traes_5DL_52AD45C60.1	234.4	4.0983	0.4407	9.29891	1.42e-20	4.99e-18	Traes_5DL_52AD45C60			5D	81855315	81858432	GO:0016020 membrane GO:0005524 ATP binding GO:0016887 ATPase activity	gi|475585306|gb|EMT20028.1| ABC transporter G family member 19	-	GO:0015408 GO:0015979 GO:0009538 GO:0005524 GO:0005739 GO:0015682	30.8149	39.197	8.38536	667.386	251.632	408.983
Traes_2DL_D051A713E.1	1858.16	4.0952	0.1814	22.5754	7.57e-113	2.4e-108	Traes_2DL_D051A713E			2D	36954619	36956911	GO:0005506 iron ion binding GO:0020037 heme binding GO:0004497 monooxygenase activity GO:0016705 oxidoreductase activity, acting on paired donors, with incorporation or reduction of molecular oxygen GO:0055114 oxidation-reduction process	gi|475596433|gb|EMT23354.1| hypothetical protein F775_52245	-	GO:0022900 GO:0016705 GO:0032940 GO:0009055 GO:0004497 GO:0016023 GO:0019825 GO:0020037 GO:0009686 GO:0009740 GO:0009707 GO:0005506 GO:0005783 GO:0010241	182.248	206.501	227.167	4028.79	3250.36	3253.91
Traes_5BL_E1A888BDA.3	54.9006	4.0901	0.8321	4.91528	8.86556e-07	3.47832e-05	Traes_5BL_E1A888BDA			5B	198862068	198864144	GO:0004185 serine-type carboxypeptidase activity GO:0006508 proteolysis	gi|326494622|dbj|BAJ94430.1| predicted protein	-	GO:0004185 GO:0016023 GO:0016746 GO:0006508	0.880426	16.2524	1.52461	204.263	55.6093	50.8735
Traes_5DL_6F3D4F14E.1	46.2999	4.0826	0.8182	4.98962	6.04993e-07	2.486e-05	Traes_5DL_6F3D4F14E			5D	57500767	57501667		gi|326522554|dbj|BAK07739.1| predicted protein	-	GO:0016023 GO:0005886 GO:0006468 GO:0005524 GO:0004674 GO:0009069	13.2064	0	2.28692	73.4218	54.2191	134.665
Traes_2BL_D1E36C948.1	101.526	4.0648	0.5685	7.15053	8.64e-13	1.16e-10	Traes_2BL_D1E36C948		Myzus persicae-induced lipase 1 [Source:Projected from Arabidopsis thaliana (AT5G14180) TAIR;Acc:AT5G14180]	2B	166897871	166899947	GO:0016788 hydrolase activity, acting on ester bonds GO:0016042 lipid catabolic process GO:0006629 lipid metabolic process	gi|475562036|gb|EMT13907.1| Triacylglycerol lipase 2	-	GO:0002213 GO:0016298 GO:0006635	18.4889	12.4283	3.81153	326.633	86.1944	161.598
Traes_4AS_0C71E39B4.1	21.3209	4.0627	1.082	3.75485	0.000173442	0.0034098	Traes_4AS_0C71E39B4			4A	71636218	71638807	GO:0016706 oxidoreductase activity, acting on paired donors, with incorporation or reduction of molecular oxygen, 2-oxoglutarate as one donor, and incorporation of one atom each of oxygen into both donors GO:0005506 iron ion binding GO:0016491 oxidoreduct	gi|475592378|gb|EMT22046.1| Flavonol synthase/flavanone 3-hydroxylase	-	GO:0055114 GO:0009620 GO:0009867 GO:0009611 GO:0009695 GO:0016706 GO:0005737 GO:0080167 GO:0005506	2.64128	4.78012	0	71.5392	25.0242	23.9404
Traes_6BL_1753A0518.1	84.5616	4.0607	0.5982	6.78795	1.14e-11	1.31e-09	Traes_6BL_1753A0518			IWGSC_CSS_6BL_scaff_4212232	1	1391		gi|475494233|gb|EMT03754.1| hypothetical protein F775_25439	-	GO:0016020	0.880426	12.4283	15.2461	240.974	125.121	112.72
Traes_4DL_B2C8EE828.1	130.595	4.0558	0.4616	8.78597	1.55e-18	4.14e-16	Traes_4DL_B2C8EE828			4D	114054004	114054941	GO:0005524 ATP binding GO:0016887 ATPase activity	gi|475573115|gb|EMT16661.1| ABC transporter B family member 19	-	GO:0010048 GO:0015417 GO:0016021 GO:0043481 GO:0008559 GO:0005524 GO:0048440 GO:0005739 GO:0015846 GO:0006855	18.4889	4.78012	20.5822	184.496	351.729	203.494
Traes_5BL_B2AA7D0EB.1	31.3702	4.0501	1.0825	3.74135	0.000183033	0.00357396	Traes_5BL_B2AA7D0EB			IWGSC_CSS_5BL_scaff_10817325	9	458	GO:0046983 protein dimerization activity GO:0008168 methyltransferase activity	gi|475571985|gb|EMT16388.1| O-methyltransferase ZRP4	-	GO:0008171 GO:0046983 GO:0008757 GO:0032259	0	8.60422	2.28692	90.3653	4.1707	82.7941
Traes_1BL_A8FC9D468.1	26.5325	4.0459	0.9274	4.36261	1.28518e-05	0.000363053	Traes_1BL_A8FC9D468		AP2/B3-like transcriptional factor family protein [Source:Projected from Arabidopsis thaliana (AT5G58280) TAIR;Acc:AT5G58280]	1B	223479032	223484313	GO:0003677 DNA binding GO:0005634 nucleus GO:0006355 regulation of transcription, DNA-templated GO:0006351 transcription, DNA-templated	gi|475508019|gb|EMT05021.1| B3 domain-containing protein	2.7.11.1	GO:0003700 GO:0003677 GO:0005634 GO:0006355 GO:0005667 GO:0045449	3.5217	0	5.33614	39.5348	70.9019	39.9008
Traes_3AL_96735AC87.1	15.3327	4.0443	1.4176	2.85296	0.0043314	0.0449404	Traes_3AL_96735AC87			3A	131582673	131585497	GO:0005488 binding	gi|475616258|gb|EMT29704.1| Putative MO25-like protein	-	NA	5.28255	0	0	5.64783	29.1949	51.871
Traes_6DL_C348AA09E.2	22.8982	4.0361	1.186	3.40322	0.000665972	0.0104064	Traes_6DL_C348AA09E			6D	111115795	111121702		gi|474423236|gb|EMS67579.1| hypothetical protein TRIUR3_06787	-	NA	0	0	7.62305	16.0022	77.853	35.9107
Traes_4BL_0089921FA.3	20.3495	4.0353	1.2177	3.31382	0.000920304	0.0135549	Traes_4BL_0089921FA		FUNCTIONS IN: molecular_function unknown; LOCATED IN: endomembrane system; EXPRESSED IN: 22 plant structures; EXPRESSED DURING: 13 growth stages; CONTAINS InterPro DOMAIN/s: Autophagy-related protein 27 (InterPro:IPR018939); Has 138 Blast hits to 13 /.../	4B	238136421	238142971		gi|326492648|dbj|BAJ90180.1| predicted protein	-	GO:0005739 GO:0009507	7.04341	0	0	16.9435	54.2191	43.8908
Traes_3B_C6CDECE91.1	12.2872	4.0317	1.3769	2.92808	0.0034106	0.0377724	Traes_3B_C6CDECE91			IWGSC_CSS_3B_scaff_10749427	4	1796		NA	NA	NA	0	1.91205	2.28692	8.47175	43.0972	17.9553
Traes_4DL_57FB76BE6.1	19.0813	4.0308	1.1027	3.65546	0.000256721	0.00475077	Traes_4DL_57FB76BE6			IWGSC_CSS_4DL_scaff_14469705	1778	2441		gi|474037012|gb|EMS53194.1| hypothetical protein TRIUR3_21214	-	NA	0	1.91205	4.57383	33.887	22.2437	51.871
Traes_4DS_D522A4EC1.1	15.9471	4.0224	1.2983	3.09818	0.00194712	0.0246259	Traes_4DS_D522A4EC1			4D	3758924	3759480	GO:0016747 transferase activity, transferring acyl groups other than amino-acyl groups	gi|475505162|gb|EMT04705.1| Anthocyanin 5-aromatic acyltransferase	-	GO:0016747 GO:0005739	0	0	5.33614	20.7087	41.707	27.9305
Traes_5DL_C62FD6FFD.1	167.42	4.0221	0.385	10.448	1.5e-25	7.9e-23	Traes_5DL_C62FD6FFD			IWGSC_CSS_5DL_scaff_133714	2785	4377		gi|475588141|gb|EMT20769.1| hypothetical protein F775_03721	-	NA	26.4128	14.3404	17.533	338.87	204.364	402.998
Traes_3DL_431713038.1	930.078	4.02	0.2556	15.7304	9.36e-56	2.28e-52	Traes_3DL_431713038			3D	99563369	99566007	GO:0005524 ATP binding GO:0004672 protein kinase activity GO:0004713 protein tyrosine kinase activity GO:0006468 protein phosphorylation	gi|475544315|gb|EMT10310.1| Cysteine-rich receptor-like protein kinase 25	2.7.11.1	GO:0004715 GO:0016884 GO:0048544 GO:0006468 GO:0005524 GO:0004674 GO:0009069	143.509	77.438	102.911	2259.13	1380.5	1616.98
Traes_2AL_6CBE19B87.2	127.739	4.0109	0.556	7.21451	5.41e-13	7.42e-11	Traes_2AL_6CBE19B87			2A	46347210	46351049		gi|474419380|gb|EMS67432.1| hypothetical protein TRIUR3_32334	-	GO:0009620 GO:0009414 GO:2000022 GO:0009695 GO:0042538 GO:0009733 GO:0009738 GO:0042803 GO:0009723	3.5217	13.3843	27.443	359.579	262.754	99.7519
Traes_5DL_8C3E32714.1	45.0535	3.9917	0.7689	5.19163	2.08461e-07	9.75533e-06	Traes_5DL_8C3E32714			5D	130739742	130740275		gi|12328573|dbj|BAB21232.1| hypothetical protein	-	GO:0009061 GO:0016023	8.80426	6.69217	0.762305	148.726	44.4875	60.8486
Traes_3DL_42D951A61.1	23.6542	3.9914	1.1119	3.58977	0.000330967	0.00586275	Traes_3DL_42D951A61			IWGSC_CSS_3DL_scaff_6835327	22	1729	GO:0016021 integral component of membrane	gi|475524973|gb|EMT07099.1| hypothetical protein F775_20730	-	GO:0003333 GO:0005886 GO:0015171 GO:0015824 GO:0016021 GO:0005275 GO:0015837	5.28255	0	3.04922	92.2479	33.3656	7.98015
Traes_2BS_0544D9D4B.1	62.2651	3.9899	0.6451	6.18465	6.22e-10	5.12e-08	Traes_2BS_0544D9D4B		C2H2 and C2HC zinc fingers superfamily protein [Source:Projected from Arabidopsis thaliana (AT5G43540) TAIR;Acc:AT5G43540]	2B	49803869	49804186	GO:0003676 nucleic acid binding GO:0046872 metal ion binding	gi|474190567|gb|EMS58109.1| Transcriptional regulator TAC1	-	GO:0003700 GO:0003676 GO:0008270 GO:0006355 GO:0005667 GO:0045449	12.326	8.60422	1.52461	118.604	63.9507	168.581
Traes_5DL_586F69506.2	26.1514	3.982	1.1659	3.41537	0.000636963	0.0100498	Traes_5DL_586F69506			5D	125822492	125823216	GO:0016021 integral component of membrane GO:0005886 plasma membrane	gi|474191178|gb|EMS58187.1| hypothetical protein TRIUR3_10600	-	GO:0005886 GO:0016021	0	9.56024	0	13.1783	65.3409	68.8288
Traes_5AS_11AF48CDC.1	394.204	3.9704	0.3342	11.8785	1.53e-32	1.33e-29	Traes_5AS_11AF48CDC			IWGSC_CSS_5AS_scaff_1483127	1893	5105		gi|474414712|gb|EMS67136.1| hypothetical protein TRIUR3_12943	-	GO:0005802 GO:0000139 GO:0005773 GO:0006623 GO:0005509 GO:0030665 GO:0031902 GO:0006487 GO:0006468 GO:0004674 GO:0009940 GO:0006896 GO:0005783 GO:0005887 GO:0005524 GO:0017119 GO:0009069	65.1515	55.4494	22.1068	961.073	665.922	595.519
Traes_1DS_006E697B7.2	11.8797	3.9652	1.4123	2.8076	0.00499125	0.0497969	Traes_1DS_006E697B7			1D	77361975	77363891		gi|297613606|ref|NP_001067374.2| Os12g0637800	-	GO:0009627 GO:0034976 GO:0043090 GO:0009506 GO:0016023 GO:0005886 GO:0055085 GO:0050832 GO:0016021 GO:0006888 GO:0009507 GO:0005739	3.5217	0	0.762305	9.41305	16.6828	40.8983
Traes_2DL_A902AF62C.1	22.734	3.9643	1.2058	3.28781	0.0010097	0.0146302	Traes_2DL_A902AF62C			IWGSC_CSS_2DL_scaff_9804620	1	1810	GO:0005524 ATP binding GO:0004672 protein kinase activity GO:0006468 protein phosphorylation	gi|475626275|gb|EMT33274.1| Protein kinase APK1A, chloroplastic	2.7.11.1	GO:0016757 GO:0005886 GO:0006468 GO:0005524 GO:0004674 GO:0009069	2.64128	5.73615	0	84.7175	40.3168	2.99256
Traes_3B_8B0D448D8.1	78.4912	3.9639	0.5357	7.3993	1.37e-13	2.07e-11	Traes_3B_8B0D448D8			IWGSC_CSS_3B_scaff_10684507	977	5277	GO:0006355 regulation of transcription, DNA-templated GO:0043565 sequence-specific DNA binding GO:0003700 transcription factor activity, sequence-specific DNA binding	NA	NA	NA	5.28255	12.4283	10.6723	200.498	161.267	80.799
Traes_6DS_E3AB67D23.2	24.4119	3.9561	1.1491	3.44276	0.000575808	0.00923669	Traes_6DS_E3AB67D23			6D	133183728	133187156	GO:0005509 calcium ion binding	gi|475589396|gb|EMT21140.1| Putative calcium-binding protein CML21	-	GO:0009693 GO:0005509 GO:0010359 GO:0000041 GO:0009860 GO:0007165 GO:0010583 GO:0005737 GO:0009407 GO:0009827	0.880426	0.956024	6.86075	6.58914	19.4633	111.722
Traes_4DL_D3E7071EC.1	27.5193	3.9503	0.9408	4.19878	2.68359e-05	0.000684541	Traes_4DL_D3E7071EC			IWGSC_CSS_4DL_scaff_14312866	1264	1939	GO:0005524 ATP binding GO:0004672 protein kinase activity GO:0016772 transferase activity, transferring phosphorus-containing groups GO:0006468 protein phosphorylation	gi|326490249|dbj|BAJ84788.1| predicted protein	-	GO:0006468 GO:0005524 GO:0004674 GO:0009069	0.880426	2.86807	6.09844	28.2392	100.097	26.933
Traes_4AS_608FEB71B.1	255.333	3.9485	0.3469	11.3836	5.05e-30	3.68e-27	Traes_4AS_608FEB71B			IWGSC_CSS_4AS_scaff_5993949	3258	5605	GO:0005524 ATP binding GO:0016021 integral component of membrane GO:0055085 transmembrane transport GO:0006810 transport GO:0042626 ATPase activity, coupled to transmembrane movement of substances GO:0016887 ATPase activity	gi|475573115|gb|EMT16661.1| ABC transporter B family member 19	-	GO:0010048 GO:0010541 GO:0015417 GO:0016021 GO:0043481 GO:0010329 GO:0010540 GO:0010315 GO:0008559 GO:0005886 GO:0015440 GO:0005524 GO:0048440 GO:0005739 GO:0015846 GO:0006855 GO:0015833	45.7821	34.4169	13.7215	471.594	465.728	500.754
Traes_2AL_411B944D6.1	380.109	3.9473	1.0348	3.81458	0.000136415	0.00278558	Traes_2AL_411B944D6			IWGSC_CSS_2AL_scaff_6377329	607	4325	GO:0046983 protein dimerization activity GO:0008152 metabolic process GO:0016597 amino acid binding	gi|475613259|gb|EMT28703.1| hypothetical protein F775_52582	-	GO:0003700 GO:0003677 GO:0046983 GO:0006355 GO:0005667 GO:0045449	7.92383	89.8663	41.1645	1347.01	514.386	280.303
Traes_3DL_2AC567664.1	12.274	3.9464	1.3785	2.86289	0.00419801	0.0439731	Traes_3DL_2AC567664			3D	122921518	122922032	GO:0005375 copper ion transmembrane transporter activity GO:0035434 copper ion transmembrane transport GO:0006826 iron ion transport GO:0010106 cellular response to iron ion starvation GO:0010167 response to nitrate GO:0015706 nitrate transport GO:0000041	gi|475568526|gb|EMT15508.1| Zinc transporter 2	-	GO:0035434 GO:0005385 GO:0071577 GO:0055114 GO:0015706 GO:0016021 GO:0010106 GO:0016023 GO:0006826 GO:0010167 GO:0032440 GO:0010043 GO:0016757 GO:0005375 GO:0005886	0	3.8241	0.762305	11.2957	20.8535	36.9082
TRAES3BF106000020CFD_t1	26.503	3.9319	1.0265	3.83041	0.00012793	0.00263697	TRAES3BF106000020CFD_g			3B	773537666	773542133	GO:0003677 DNA binding GO:0005634 nucleus GO:0006355 regulation of transcription, DNA-templated GO:0006351 transcription, DNA-templated GO:0003700 transcription factor activity, sequence-specific DNA binding	gi|20161239|dbj|BAB90166.1| AP2 domain-containing transcription factor-like protein	-	GO:0005737 GO:0003700 GO:0003677 GO:0005634 GO:0006355 GO:0005667 GO:0045449	0	1.91205	7.62305	32.0044	94.5358	22.9429
Traes_6AS_9557563D1.2	77.5787	3.9284	1.3065	3.00689	0.00263938	0.0311432	Traes_6AS_9557563D1			IWGSC_CSS_6AS_scaff_4400038	2292	6850	GO:0005515 protein binding GO:0046872 metal ion binding GO:0016491 oxidoreductase activity GO:0055114 oxidation-reduction process GO:0031408 oxylipin biosynthetic process GO:0016702 oxidoreductase activity, acting on single donors with incorporation of mo	gi|475568481|gb|EMT15495.1| Putative lipoxygenase 3	-	GO:0009753 GO:0055114 GO:0048364 GO:0009611 GO:0009737 GO:0009507 GO:0016165 GO:0009816 GO:0005506 GO:0031408	20.2498	0	8.38536	159.081	209.925	67.8313
Traes_2AL_6B9F1BD92.1	303.951	3.9257	0.3254	12.0629	1.66e-33	1.57e-30	Traes_2AL_6B9F1BD92			2A	103409122	103412524	GO:0003824 catalytic activity GO:0005975 carbohydrate metabolic process GO:0030246 carbohydrate binding GO:0016853 isomerase activity GO:0019318 hexose metabolic process GO:0004034 aldose 1-epimerase activity	gi|326524594|dbj|BAK00680.1| predicted protein	5.1.3.3	GO:0016023 GO:0030246 GO:0004034 GO:0006094 GO:0006096	48.4234	45.8892	19.0576	592.081	653.409	464.844
Traes_7DL_672A0BF13.1	24.3092	3.9257	0.9713	4.04162	5.30834e-05	0.00123704	Traes_7DL_672A0BF13			IWGSC_CSS_7DL_scaff_3366944	1	297	GO:0005975 carbohydrate metabolic process GO:0004553 hydrolase activity, hydrolyzing O-glycosyl compounds	gi|269316334|gb|ACZ37244.1| alpha-glucosidase	-	GO:0009086 GO:0004553 GO:0005975 GO:0009505 GO:0016023 GO:0000394 GO:0005773 GO:0030246 GO:0048046	4.40213	4.78012	0	32.0044	59.78	44.8883
Traes_5DL_35568A706.1	33.5031	3.9227	0.865	4.53489	5.76324e-06	0.00018096	Traes_5DL_35568A706			5D	123143115	123144146		gi|475551470|gb|EMT11648.1| hypothetical protein F775_01769	-	NA	2.64128	1.91205	7.62305	19.7674	111.219	57.8561
Traes_6AS_BE4F761EB1.2	66.9385	3.9225	0.6033	6.50156	7.95e-11	7.8e-09	Traes_6AS_BE4F761EB1			6A	146210373	146211272	GO:0016491 oxidoreductase activity	gi|326488016|dbj|BAJ89847.1| predicted protein	1.11.1.15	GO:0042742 GO:0009941 GO:0009505 GO:0004601 GO:0051920 GO:0009570 GO:0009579 GO:0055114 GO:0006979	5.28255	10.5163	9.14766	186.378	48.6581	141.648
Traes_6AS_F0DFF389D.1	14.5393	3.9219	1.3374	2.93256	0.00336177	0.0373836	Traes_6AS_F0DFF389D			6A	24495047	24498984	GO:0016757 transferase activity, transferring glycosyl groups	gi|326497271|dbj|BAK02220.1| predicted protein	-	GO:0016757	0.880426	3.8241	0.762305	2.82392	56.9995	21.9454
Traes_6AS_157EE288B.1	177.525	3.9124	0.9527	4.10659	4.01543e-05	0.000965576	Traes_6AS_157EE288B			6A	6119892	6121589	GO:0016706 oxidoreductase activity, acting on paired donors, with incorporation or reduction of molecular oxygen, 2-oxoglutarate as one donor, and incorporation of one atom each of oxygen into both donors GO:0046872 metal ion binding GO:0016491 oxidoreduc	gi|475624288|gb|EMT32549.1| Hyoscyamine 6-dioxygenase	-	GO:0031418 GO:0005506 GO:0055114 GO:0047998 GO:0009821	51.0647	3.8241	11.4346	365.227	357.29	276.313
Traes_3DL_FADFAB015.1	25.2542	3.912	1.1562	3.38352	0.000715624	0.0110363	Traes_3DL_FADFAB015			3D	111079999	111080653	GO:0003824 catalytic activity GO:0050660 flavin adenine dinucleotide binding GO:0055114 oxidation-reduction process GO:0009690 cytokinin metabolic process GO:0019139 cytokinin dehydrogenase activity	gi|475624519|gb|EMT32653.1| Cytokinin dehydrogenase 1	-	GO:0009823 GO:0022900 GO:0048507 GO:0019139 GO:0005615 GO:0032940 GO:0016023 GO:0010089 GO:0050660 GO:0008762 GO:0005773 GO:0044036 GO:0006040	0	0	9.14766	17.8848	87.5847	36.9082
Traes_6DL_128E95046.1	55.4096	3.9052	0.583	6.69857	2.1e-11	2.3e-09	Traes_6DL_128E95046			6D	171477152	171478556	GO:0016874 ligase activity GO:0004842 ubiquitin-protein transferase activity GO:0016567 protein ubiquitination GO:0005488 binding	gi|475573178|gb|EMT16670.1| U-box domain-containing protein 23	-	GO:0005829 GO:0010363 GO:0009862 GO:0031348 GO:0009414 GO:0009867 GO:0042742 GO:0002679 GO:0004842 GO:0006612 GO:0043069 GO:0051865 GO:0000151 GO:0010310 GO:0050832 GO:0000165	3.5217	10.5163	6.86075	98.8371	120.95	91.7717
Traes_5AL_BB55F989A.2	113.838	3.9017	0.4388	8.89201	6e-19	1.69e-16	Traes_5AL_BB55F989A			IWGSC_CSS_5AL_scaff_2752881	3954	5206		gi|475580859|gb|EMT18709.1| hypothetical protein F775_32219	-	GO:0009753 GO:0009611 GO:0010112 GO:0005634	19.3694	9.56024	13.7215	212.735	284.998	142.645
Traes_5DS_7070A1561.2	1925.28	3.8902	0.2371	16.4085	1.66e-60	5.27e-57	Traes_5DS_7070A1561			5D	39317897	39325394		gi|475323562|gb|EMT00255.1| hypothetical protein F775_19350	-	GO:0005509 GO:0006623 GO:0009536 GO:0006896 GO:0016023 GO:0017119 GO:0005802 GO:0005773 GO:0009940 GO:0005783 GO:0005887 GO:0006487	275.573	194.073	259.946	4795.95	2437.08	3589.07
Traes_2AL_70F99D1C6.2	138.296	3.8899	1.2691	3.06518	0.00217542	0.0268748	Traes_2AL_70F99D1C6			IWGSC_CSS_2AL_scaff_6364741	898	2641	GO:0016491 oxidoreductase activity GO:0008152 metabolic process	gi|475625080|gb|EMT32844.1| (+)-neomenthol dehydrogenase	-	GO:0016301 GO:0016491 GO:0055114 GO:0016310	43.1409	8.60422	0.762305	372.757	150.145	254.367
TRAES3BF060000020CFD_t1	218.078	3.8877	0.428	9.0826	1.06e-19	3.39e-17	TRAES3BF060000020CFD_g			3B	547163438	547163620		gi|475620944|gb|EMT31286.1| hypothetical protein F775_22211	-	GO:0016023	45.7821	22.9446	14.4838	511.129	197.413	516.715
Traes_2BL_F032351C0.1	27.082	3.8871	1.129	3.44296	0.000575393	0.00923236	Traes_2BL_F032351C0			IWGSC_CSS_2BL_scaff_8037224	1340	4976	GO:0020037 heme binding GO:0046872 metal ion binding GO:0006979 response to oxidative stress GO:0004601 peroxidase activity GO:0055114 oxidation-reduction process	gi|326513532|dbj|BAJ87785.1| predicted protein	1.11.1.7	GO:0046872 GO:0006979 GO:0016788 GO:0020037 GO:0006397 GO:0004601 GO:0055114	0	10.5163	0	48.0066	82.0237	21.9454
Traes_4DS_0293918DC.1	17.1004	3.8812	1.1932	3.25288	0.0011424	0.0160857	Traes_4DS_0293918DC			4D	24867602	24869067		gi|475502758|gb|EMT04465.1| hypothetical protein F775_00269	-	NA	1.76085	0	4.57383	27.2979	56.9995	11.9702
Traes_5BL_128918E7A.1	16.0483	3.8785	1.3051	2.97183	0.00296033	0.0339811	Traes_5BL_128918E7A			5B	183953081	183954676	GO:0050660 flavin adenine dinucleotide binding GO:0016491 oxidoreductase activity GO:0055114 oxidation-reduction process	gi|326500824|dbj|BAJ95078.1| predicted protein	-	GO:0006979 GO:0055114 GO:0005739 GO:0010197 GO:0009505 GO:0016023 GO:0050660 GO:0008762 GO:0005773 GO:0005886 GO:0009793 GO:0048046 GO:0006040	6.16298	0	0	38.5935	30.5851	20.9479
TRAES3BF032000090CFD_t1	132.559	3.8775	0.414	9.36513	7.6e-21	2.72e-18	TRAES3BF032000090CFD_g			3B	653347076	653352067	GO:0005975 carbohydrate metabolic process GO:0004553 hydrolase activity, hydrolyzing O-glycosyl compounds GO:0004563 beta-N-acetylhexosaminidase activity	gi|475584677|gb|EMT19841.1| Beta-hexosaminidase subunit B2	3.2.1.52	GO:0004563 GO:0005975 GO:0009505 GO:0005773 GO:0043169 GO:0016023 GO:0005886 GO:0005829 GO:0001575 GO:0006027 GO:0006040	7.04341	23.9006	19.8199	273.92	211.315	259.355
Traes_6DS_7A1EB4B66.1	18.3834	3.8748	1.3183	2.93928	0.00328978	0.0367507	Traes_6DS_7A1EB4B66			6D	3500414	3502590	GO:0016491 oxidoreductase activity GO:0055114 oxidation-reduction process	gi|20302473|emb|CAD30025.1| ferredoxin-NADP(H) oxidoreductase	1.18.1.2	GO:0009697 GO:0009853 GO:0031977 GO:0010363 GO:0019761 GO:0010200 GO:0043085 GO:0031348 GO:0009570 GO:0050661 GO:0006098 GO:0008266 GO:0009867 GO:0050660 GO:0006364 GO:0009941 GO:0009595 GO:0042742 GO:0006612 GO:0045157 GO:0003959 GO:0010310 GO:0009657 GO	7.04341	0	0	16.0022	72.2921	14.9628
Traes_5AL_327F16598.2	98.1665	3.8662	0.6622	5.83866	5.26e-09	3.55092e-07	Traes_5AL_327F16598			IWGSC_CSS_5AL_scaff_2807934	522	2066		gi|473968240|gb|EMS51333.1| Disease resistance protein RPM1	-	GO:0006952 GO:0043531 GO:0005524 GO:0006915 GO:0009536	7.04341	16.2524	14.4838	274.861	254.413	21.9454
Traes_7AL_162BF7B25.1	21.3028	3.8637	1.3099	2.94957	0.00318217	0.0358839	Traes_7AL_162BF7B25			7A	76767400	76769988	GO:0016788 hydrolase activity, acting on ester bonds	gi|475583232|gb|EMT19408.1| GDSL esterase/lipase	-	GO:0016023 GO:0005773 GO:0005618 GO:0016298 GO:0016042	3.5217	4.78012	0	22.5913	95.9261	0.997519
Traes_6DL_2B788092E1.2	15.8886	3.8609	1.3301	2.90282	0.00369817	0.0400354	Traes_6DL_2B788092E1			IWGSC_CSS_6DL_scaff_380196	1	902	GO:0050660 flavin adenine dinucleotide binding GO:0016491 oxidoreductase activity GO:0016614 oxidoreductase activity, acting on CH-OH group of donors GO:0055114 oxidation-reduction process	gi|326521814|dbj|BAK00483.1| predicted protein	-	GO:0006066 GO:0050660 GO:0009055 GO:0046577 GO:0016021 GO:0005783 GO:0005739 GO:0055114	6.16298	0	0	14.1196	36.1461	38.9032
Traes_2BS_11D03D996.1	16.3971	3.8601	1.1714	3.29533	0.00098307	0.0143032	Traes_2BS_11D03D996			2B	204307039	204307566	GO:0035434 copper ion transmembrane transport GO:0016021 integral component of membrane GO:0005375 copper ion transmembrane transporter activity	gi|475626058|gb|EMT33179.1| Copper transporter 1	-	GO:0005773 GO:0048364 GO:0016021 GO:0035434 GO:0048235 GO:0005375	2.64128	3.8241	0	20.7087	47.2679	23.9404
Traes_5BL_8E9DF17A7.1	64.2159	3.8597	0.5752	6.70981	1.95e-11	2.15e-09	Traes_5BL_8E9DF17A7			5B	164645082	164650696	GO:0003824 catalytic activity GO:0009058 biosynthetic process GO:0030170 pyridoxal phosphate binding	gi|326520203|dbj|BAK04026.1| predicted protein	2.6.1.2	GO:0001666 GO:0005507 GO:0042218 GO:0005739 GO:0016847 GO:0004021 GO:0005524 GO:0019481 GO:0009507 GO:0046686 GO:0030170 GO:0006519 GO:0006531 GO:0015976	4.40213	16.2524	4.57383	117.663	130.682	111.722
TRAES3BF094400100CFD_t1	635.923	3.8587	0.316	12.2112	2.71e-34	2.72e-31	TRAES3BF094400100CFD_g			3B	574592705	574597980	GO:0005515 protein binding GO:0005524 ATP binding GO:0016021 integral component of membrane GO:0004674 protein serine/threonine kinase activity GO:0004672 protein kinase activity GO:0006468 protein phosphorylation	gi|475588622|gb|EMT20931.1| Putative LRR receptor-like serine/threonine-protein kinase	2.7.11.1	GO:0045492 GO:0016023 GO:0000186 GO:0005773 GO:0030003 GO:0032440 GO:0016021 GO:0007169 GO:0070838 GO:0006569 GO:0010413 GO:0004709 GO:0009684 GO:0055114 GO:0005886 GO:0005524 GO:0044242 GO:0005739 GO:0007178 GO:0009069	112.695	73.6139	60.2221	1746.12	700.677	1122.21
Traes_3AL_3399B4022.2	49.2699	3.8521	0.8068	4.77425	1.8038e-06	6.50879e-05	Traes_3AL_3399B4022			3A	140396516	140402494	GO:0005524 ATP binding GO:0016301 kinase activity GO:0003951 NAD+ kinase activity GO:0007205 protein kinase C-activating G-protein coupled receptor signaling pathway GO:0004143 diacylglycerol kinase activity	gi|474397685|gb|EMS65813.1| Diacylglycerol kinase iota	-	GO:0007205 GO:0016310 GO:0003951 GO:0009507 GO:0009723 GO:0004143 GO:0005739 GO:0006769 GO:0046497 GO:0009395 GO:0046486	5.28255	13.3843	0.762305	86.6001	162.657	26.933
Traes_5BL_B6C71B544.1	186.078	3.8488	0.3432	11.2161	3.4e-29	2.27e-26	Traes_5BL_B6C71B544			5B	156584151	156588838	GO:0003677 DNA binding GO:0005634 nucleus GO:0006355 regulation of transcription, DNA-templated GO:0006351 transcription, DNA-templated GO:0003700 transcription factor activity, sequence-specific DNA binding GO:0007275 multicellular organismal development	gi|357158484|ref|XP_003578142.1| PREDICTED: AP2-like ethylene-responsive transcription factor At1g16060-like	-	GO:0009536 GO:0045723 GO:0009414 GO:1901959 GO:0006357 GO:0009651 GO:0000981 GO:0040008 GO:0003677 GO:0009887 GO:0010187 GO:0009737 GO:0005634	35.217	19.1205	18.2953	396.29	318.363	329.181
Traes_5AL_A37BD65AB.1	21.036	3.8484	1.1208	3.43363	0.000595562	0.0095027	Traes_5AL_A37BD65AB			5A	103319209	103321608	GO:0016021 integral component of membrane GO:0005886 plasma membrane	gi|474191178|gb|EMS58187.1| hypothetical protein TRIUR3_10600	-	GO:0005886 GO:0016021	0	1.91205	6.09844	32.9457	72.2921	12.9677
Traes_4DL_A6C2EE5BC.1	52.8342	3.845	0.6167	6.2345	4.53e-10	3.84e-08	Traes_4DL_A6C2EE5BC			4D	116634710	116636186	GO:0016020 membrane GO:0005215 transporter activity GO:0006810 transport	gi|475572757|gb|EMT16580.1| Peptide transporter PTR3-A	-	GO:0042538 GO:0042742 GO:0080052 GO:0009624 GO:0042939 GO:0009753 GO:0042936 GO:0043201 GO:0009611 GO:0009751 GO:0009737 GO:0042937 GO:0016020 GO:0080053 GO:0042938	3.5217	9.56024	7.62305	91.3066	65.3409	139.653
Traes_7AL_ADFBB5B78.1	41.4245	3.84	0.7774	4.93936	7.83781e-07	3.12935e-05	Traes_7AL_ADFBB5B78			IWGSC_CSS_7AL_scaff_4538293	3880	5588	GO:0005515 protein binding	gi|473930162|gb|EMS49934.1| Extended synaptotagmin-2	-	GO:0019745 GO:0005886 GO:0016126 GO:0005739	7.92383	8.60422	0	61.1849	75.0726	95.7618
Traes_7DL_3031D8DF9.1	88.406	3.8394	0.5014	7.65761	1.89e-14	3.24e-12	Traes_7DL_3031D8DF9			7D	160961347	160962115	GO:0009055 electron carrier activity	gi|475492554|gb|EMT03640.1| Blue copper protein	-	GO:0005507 GO:0016023 GO:0009055 GO:0009536	7.04341	16.2524	11.4346	195.792	207.145	92.7692
Traes_4DS_0A01300F2.2	72.4542	3.8371	0.5442	7.05047	1.78e-12	2.29e-10	Traes_4DS_0A01300F2			4D	49007369	49010592	GO:0004190 aspartic-type endopeptidase activity GO:0006508 proteolysis	gi|475615966|gb|EMT29613.1| Aspartic proteinase Asp1	-	GO:0009505 GO:0016023 GO:0004190 GO:0005576 GO:0006508	5.28255	6.69217	16.0084	120.487	183.511	102.744
Traes_4DL_BC172CD5D.2	29.0471	3.8346	1.0751	3.56688	0.000361263	0.00629731	Traes_4DL_BC172CD5D			4D	117965826	117967585	GO:0005524 ATP binding	gi|475590630|gb|EMT21528.1| Luminal-binding protein 2	-	GO:0006457 GO:0016023 GO:0006950 GO:0005524 GO:0051082 GO:0032440 GO:0005739 GO:0055114	11.4455	0	0	43.3001	80.6335	38.9032
Traes_2BL_8FED05903.1	733.836	3.8248	1.016	3.76469	0.000166754	0.00330291	Traes_2BL_8FED05903			2B	189405142	189407668	GO:0046983 protein dimerization activity GO:0008152 metabolic process GO:0016597 amino acid binding	gi|475613259|gb|EMT28703.1| hypothetical protein F775_52582	-	GO:0003700 GO:0003677 GO:0046983 GO:0006355 GO:0005667 GO:0045449	17.6085	175.908	96.8127	2571.65	1041.28	499.757
Traes_6AL_2E2598E4F.2	38.2745	3.8237	0.8918	4.28766	1.80567e-05	0.00048875	Traes_6AL_2E2598E4F			6A	190441680	190443816	GO:0005515 protein binding GO:0008270 zinc ion binding GO:0046872 metal ion binding	gi|475416549|gb|EMT00993.1| E3 ubiquitin-protein ligase	-	GO:0016874 GO:0019288 GO:0006508 GO:0004176 GO:0008270	9.68468	4.78012	0.762305	22.5913	152.926	38.9032
Traes_5BL_14C8FE0DE.2	967.124	3.823	0.204	18.7407	2.3e-78	1.83e-74	Traes_5BL_14C8FE0DE			5B	214535890	214538974	GO:0003824 catalytic activity GO:0008152 metabolic process	gi|326502974|dbj|BAJ99115.1| predicted protein	1.2.4.1	GO:0009941 GO:0009611 GO:0016126 GO:0009805 GO:0008270 GO:0004802 GO:0004739 GO:0010240 GO:0048868 GO:0006633 GO:0006084 GO:0006096 GO:0009570 GO:0006598 GO:0042398 GO:0016132 GO:0005739 GO:0006098 GO:0015976 GO:0006094 GO:0009097 GO:0009098 GO:0009099	128.542	128.107	126.543	1929.68	1463.92	2025.96
Traes_6AS_0A9F83AC3.1	18.9696	3.8167	1.0664	3.57912	0.000344749	0.00606955	Traes_6AS_0A9F83AC3			6A	35897029	35897839	GO:0005515 protein binding GO:0005634 nucleus GO:0006355 regulation of transcription, DNA-templated GO:0006351 transcription, DNA-templated GO:0009734 auxin-activated signaling pathway	gi|475502221|gb|EMT04413.1| Auxin response factor 5	-	GO:0006355 GO:0003677 GO:0046983 GO:0009734 GO:0005634	4.40213	0	3.04922	47.0653	33.3656	25.9355
Traes_5DS_D7D56AC11.1	33.6448	3.8127	0.806	4.73048	2.23988e-06	7.84552e-05	Traes_5DS_D7D56AC11			IWGSC_CSS_5DS_scaff_2768642	2148	3720	GO:0050662 coenzyme binding GO:0003824 catalytic activity	gi|475612373|gb|EMT28387.1| Bifunctional dihydroflavonol 4-reductase/flavanone 4-reductase	-	GO:0009409 GO:0016621 GO:0009809 GO:0050662 GO:0055114 GO:0009805 GO:0009811	2.64128	3.8241	6.86075	111.074	30.5851	46.8834
Traes_2AS_20F7B312E.1	19.824	3.8121	1.2488	3.0525	0.0022694	0.0277759	Traes_2AS_20F7B312E			2A	94141353	94142532	GO:0016872 intramolecular lyase activity	gi|475447420|gb|EMT01592.1| hypothetical protein F775_52498	-	GO:0009813 GO:0009941 GO:0045430 GO:0022857 GO:0055085 GO:0009570 GO:0006631 GO:0016021 GO:0005504 GO:0005739	7.92383	0	0	14.1196	56.9995	39.9008
Traes_1BS_6681FE545.1	23.5035	3.8074	1.0018	3.80059	0.00014435	0.0029194	Traes_1BS_6681FE545			1B	7168831	7170105		gi|475520660|gb|EMT06514.1| hypothetical protein F775_26971	-	GO:0016023 GO:0005524 GO:0000186 GO:0009737 GO:0004709 GO:0005773 GO:0005886 GO:0007178 GO:0009069	0	4.78012	4.57383	21.65	68.1214	41.8958
Traes_1BL_5A84B4DA2.2	13.2768	3.807	1.2699	2.99793	0.00271824	0.0318105	Traes_1BL_5A84B4DA2			1B	172066978	172068859		gi|473942315|gb|EMS50390.1| hypothetical protein TRIUR3_32323	-	GO:0008270 GO:0009416 GO:0043565 GO:0003700 GO:0045893 GO:0005634 GO:0005667 GO:0045449	1.76085	2.86807	0.762305	7.53044	20.8535	45.8859
Traes_5DS_2231614CA.1	35.4439	3.8054	0.8019	4.74536	2.08137e-06	7.3636e-05	Traes_5DS_2231614CA			5D	74490474	74493118	GO:0005874 microtubule GO:0007067 mitotic nuclear division GO:0005819 spindle GO:0060236 regulation of mitotic spindle organization GO:0032147 activation of protein kinase activity	gi|474156866|gb|EMS57145.1| hypothetical protein TRIUR3_08619	-	GO:0003676 GO:0007067 GO:0005819 GO:0005739 GO:0005516 GO:0000166 GO:0005874	4.40213	7.64819	2.28692	64.9501	108.438	24.938
Traes_6DL_0F1610118.1	27.9365	3.7984	0.8772	4.33024	1.48949e-05	0.000412674	Traes_6DL_0F1610118			6D	171611836	171613230		gi|475570845|gb|EMT16127.1| hypothetical protein F775_19786	-	GO:0009536 GO:0016020	4.40213	3.8241	3.04922	83.7762	55.6093	16.9578
Traes_3DS_98553B5F4.2	16.2425	3.7981	1.3439	2.82629	0.00470907	0.0477562	Traes_3DS_98553B5F4		serine carboxypeptidase-like 33 [Source:Projected from Arabidopsis thaliana (AT3G17180) TAIR;Acc:AT3G17180]	3D	54318948	54322393	GO:0004185 serine-type carboxypeptidase activity GO:0006508 proteolysis	gi|326510131|dbj|BAJ87282.1| predicted protein	-	GO:0016023 GO:0004185 GO:0006508	0	6.69217	0	26.3566	51.4386	12.9677
Traes_5BL_84E737E97.1	38.6104	3.7911	0.7341	5.16459	2.40965e-07	1.11042e-05	Traes_5BL_84E737E97			IWGSC_CSS_5BL_scaff_10822137	4693	7972	GO:0016021 integral component of membrane GO:0005886 plasma membrane	gi|326505388|dbj|BAJ95365.1| predicted protein	-	GO:0005886 GO:0016021	1.76085	8.60422	5.33614	99.7784	72.2921	43.8908
Traes_2DL_D632CB68B.1	63.6753	3.7852	0.7026	5.3875	7.14e-08	3.74126e-06	Traes_2DL_D632CB68B			IWGSC_CSS_2DL_scaff_7563239	23	413		gi|475623225|gb|EMT32144.1| hypothetical protein F775_09847	-	GO:0016021 GO:0055085 GO:0022857	14.0868	0	11.4346	59.3022	183.511	113.717
Traes_2BS_B85F252CA.1	19.2752	3.7829	1.2522	3.02089	0.00252029	0.0301251	Traes_2BS_B85F252CA			IWGSC_CSS_2BS_scaff_5227921	3040	4229	GO:0005506 iron ion binding GO:0020037 heme binding GO:0004497 monooxygenase activity GO:0016705 oxidoreductase activity, acting on paired donors, with incorporation or reduction of molecular oxygen GO:0055114 oxidation-reduction process	gi|475565149|gb|EMT14731.1| Cytochrome P450 85A1	-	GO:0016132 GO:0022900 GO:0001578 GO:0010268 GO:0016021 GO:0009647 GO:0016705 GO:0009055 GO:0004497 GO:0019825 GO:0020037 GO:0005506	0	4.78012	3.04922	2.82392	75.0726	29.9256
Traes_5BL_8C17DD1C4.1	562.512	3.7776	0.249	15.1731	5.33e-52	1.02e-48	Traes_5BL_8C17DD1C4			5B	157305578	157309438	GO:0016020 membrane GO:0016021 integral component of membrane GO:0005794 Golgi apparatus GO:0006486 protein glycosylation GO:0008378 galactosyltransferase activity	gi|475607306|gb|EMT26667.1| Beta-1,3-galactosyltransferase 7	-	GO:0047220 GO:0048531 GO:0005794 GO:0006486 GO:0016021 GO:0030206	73.0753	99.4265	57.9352	1224.64	931.456	988.541
Traes_2DL_2D69B5EE5.3	35.735	3.7769	1.0632	3.55232	0.000381849	0.00660346	Traes_2DL_2D69B5EE5			IWGSC_CSS_2DL_scaff_9886680	43	2976	GO:0055085 transmembrane transport	gi|474008866|gb|EMS52485.1| putative metal-nicotianamine transporter YSL6	-	GO:0006857 GO:0005886 GO:0015198 GO:0055085 GO:0005774 GO:0016021	7.04341	7.64819	0	27.2979	165.438	6.98263
Traes_2AL_688678052.1	19.7463	3.7707	1.0558	3.5715	0.000354948	0.00619916	Traes_2AL_688678052		ferredoxin 3 [Source:Projected from Arabidopsis thaliana (AT2G27510) TAIR;Acc:AT2G27510]	2A	104920229	104922999	GO:0046872 metal ion binding GO:0009055 electron carrier activity GO:0022900 electron transport chain GO:0051536 iron-sulfur cluster binding GO:0051537 2 iron, 2 sulfur cluster binding	gi|474387955|gb|EMS65115.1| Ferredoxin-3, chloroplastic	-	GO:0046872 GO:0009055 GO:0009688 GO:0051537 GO:0009536 GO:0022900	4.40213	3.8241	0	31.0631	47.2679	31.9206
Traes_2DL_7DD4A39D4.2	133.535	3.7697	1.0518	3.584	0.000338375	0.00597726	Traes_2DL_7DD4A39D4			2D	75977386	75980215		gi|474419380|gb|EMS67432.1| hypothetical protein TRIUR3_32334	-	GO:0009620 GO:0009414 GO:2000022 GO:0009695 GO:0042538 GO:0009733 GO:0009738 GO:0042803 GO:0009723	2.64128	31.5488	20.5822	398.172	279.437	68.8288
TRAES3BF137900040CFD_t1	193.75	3.7637	0.3755	10.0219	1.22e-23	5.6e-21	TRAES3BF137900040CFD_g			3B	749458191	749460881		gi|475588889|gb|EMT21008.1| hypothetical protein F775_19870	-	GO:0016023 GO:0016020	21.1302	29.6368	28.9676	524.307	341.997	216.462
Traes_4AS_F7A905B43.1	217.168	3.7615	0.381	9.8728	5.46e-23	2.35e-20	Traes_4AS_F7A905B43			IWGSC_CSS_4AS_scaff_6004920	1105	3644	GO:0003676 nucleic acid binding GO:0046872 metal ion binding	gi|475465753|gb|EMT02191.1| Zinc finger protein MAGPIE	-	GO:0003700 GO:0003676 GO:0008270 GO:0006355 GO:0005667 GO:0045449	51.9451	16.2524	21.3445	503.598	344.778	365.092
Traes_5DL_A00D602EC.3	257.84	3.7607	0.9994	3.76301	0.000167879	0.00332105	Traes_5DL_A00D602EC			IWGSC_CSS_5DL_scaff_4562809	2504	4393	GO:0005506 iron ion binding GO:0020037 heme binding GO:0004497 monooxygenase activity GO:0016705 oxidoreductase activity, acting on paired donors, with incorporation or reduction of molecular oxygen GO:0055114 oxidation-reduction process	gi|326525565|dbj|BAJ88829.1| predicted protein	-	GO:0020037 GO:0022900 GO:0005506 GO:0009055 GO:0070330 GO:0018685 GO:0006631	10.5651	82.2181	13.7215	673.033	569.995	197.509
Traes_4BS_DD4028C78.1	17.3868	3.7529	1.1883	3.15831	0.00158686	0.020852	Traes_4BS_DD4028C78			4B	83180210	83184560	GO:0004185 serine-type carboxypeptidase activity GO:0006508 proteolysis	gi|473865151|gb|EMS47612.1| Serine carboxypeptidase-like 19	-	GO:0016023 GO:0004185 GO:0006508	3.5217	3.8241	0	15.0609	18.073	63.8412
Traes_2AS_8DF7D907F.1	52.6345	3.7504	0.7186	5.21897	1.79918e-07	8.52742e-06	Traes_2AS_8DF7D907F			2A	197659100	197660978	GO:0005524 ATP binding GO:0004674 protein serine/threonine kinase activity GO:0004672 protein kinase activity GO:0006468 protein phosphorylation	gi|475534937|gb|EMT08665.1| Putative serine/threonine-protein kinase receptor	2.7.11.1	GO:0006468 GO:0004674 GO:0016023 GO:0005524 GO:0048544 GO:0016020 GO:0009069	0	14.3404	7.62305	71.5392	119.56	102.744
Traes_6DS_88358F26F.1	19.8037	3.7457	1.1877	3.15372	0.00161202	0.0211169	Traes_6DS_88358F26F			6D	37076261	37077866		gi|475583580|gb|EMT19501.1| hypothetical protein F775_06554	-	NA	1.76085	6.69217	0	55.537	6.95116	47.8809
Traes_2AL_8BE661C0E.1	13.0449	3.7426	1.2917	2.89735	0.0037633	0.0405465	Traes_2AL_8BE661C0E			IWGSC_CSS_2AL_scaff_6341318	8019	8479		gi|474350063|gb|EMS62943.1| Serine/threonine-protein kinase-like protein CCR4	-	GO:0016023 GO:0006950 GO:0006468 GO:0005524 GO:0032440 GO:0004674 GO:0055114 GO:0009069	1.76085	3.8241	0	24.4739	15.2926	32.9181
Traes_2BL_EBC974B22.1	81.9143	3.7391	0.5072	7.37164	1.69e-13	2.51e-11	Traes_2BL_EBC974B22			2B	342465981	342466271		gi|475545811|gb|EMT10541.1| hypothetical protein F775_01989	-	GO:0003677 GO:0016023 GO:0016020 GO:0003824 GO:0006355	5.28255	14.3404	14.4838	109.191	208.535	139.653
Traes_2AL_BA66820B0.2	1302.24	3.7383	0.2183	17.1249	9.68e-66	3.61e-62	Traes_2AL_BA66820B0			2A	88498163	88502105	GO:0016491 oxidoreductase activity GO:0008152 metabolic process	gi|326511467|dbj|BAJ87747.1| predicted protein	1.1.1.100	GO:0051287 GO:0005507 GO:0006633 GO:0055114 GO:0009941 GO:0004316 GO:0009570 GO:0005835 GO:0042967	151.433	201.721	191.339	1812.95	2922.27	2533.7
Traes_1DS_081E8BD85.1	18.8178	3.7376	1.2518	2.98585	0.0028279	0.0327816	Traes_1DS_081E8BD85			1D	9724426	9725154	GO:0016021 integral component of membrane GO:0005886 plasma membrane	gi|475547013|gb|EMT10791.1| hypothetical protein F775_04337	-	GO:0005886 GO:0016021	7.92383	0	0	48.0066	18.073	38.9032
Traes_3AS_7E7217B1B.1	35.5538	3.7355	0.9863	3.78754	0.000152149	0.0030547	Traes_3AS_7E7217B1B			3A	24661453	24663428		gi|326501812|dbj|BAK06398.1| predicted protein	-	GO:0005730 GO:0009524 GO:0003779 GO:0005886 GO:0009826 GO:0005618 GO:0005819 GO:0009507 GO:0008154	8.80426	3.8241	2.28692	2.82392	116.78	78.804
Traes_5BL_B2EFA5F4A.1	244.668	3.7321	0.8138	4.58582	4.52206e-06	0.000145006	Traes_5BL_B2EFA5F4A			IWGSC_CSS_5BL_scaff_10851653	7404	15762	GO:0070588 calcium ion transmembrane transport GO:0016020 membrane GO:0005524 ATP binding GO:0016021 integral component of membrane GO:0046872 metal ion binding GO:0000166 nucleotide binding GO:0005388 calcium-transporting ATPase activity	gi|475407973|gb|EMT00880.1| Calcium-transporting ATPase 9, plasma membrane-type	3.6.3.8	GO:0048281 GO:0007338 GO:0010584 GO:0009827 GO:0043621 GO:0009624 GO:0016021 GO:0046872 GO:0006754 GO:0006882 GO:0005388 GO:0009506 GO:0070588 GO:0005886 GO:0005516 GO:0005524 GO:0009860 GO:0016529	33.4562	9.56024	59.4598	712.568	443.484	209.479
TRAES3BF034000050CFD_t1	40.0683	3.7304	0.7842	4.75667	1.96817e-06	7.00809e-05	TRAES3BF034000050CFD_g			3B	25722459	25726726	GO:0008270 zinc ion binding GO:0005975 carbohydrate metabolic process GO:0009298 GDP-mannose biosynthetic process GO:0004476 mannose-6-phosphate isomerase activity	gi|326530328|dbj|BAJ97590.1| predicted protein	5.3.1.8	GO:0033591 GO:0008270 GO:0009416 GO:0004476 GO:0032025 GO:0019853 GO:0009298 GO:0010043 GO:0046686 GO:0005737 GO:0009793 GO:0006000 GO:0006013	10.5651	0	6.09844	50.8305	100.097	72.8189
Traes_1DS_5998ADCA3.1	56.6853	3.7241	0.5785	6.43707	1.22e-10	1.16e-08	Traes_1DS_5998ADCA3			IWGSC_CSS_1DS_scaff_901179	181	988	GO:0006355 regulation of transcription, DNA-templated GO:0006351 transcription, DNA-templated	gi|475516615|gb|EMT06007.1| Scarecrow-like protein 9	-	GO:0006355	10.5651	5.73615	7.62305	151.55	77.853	86.7841
Traes_1AL_E96C0662D.2	84.2146	3.7228	0.5768	6.45422	1.09e-10	1.05e-08	Traes_1AL_E96C0662D			1A	179479169	179480550	GO:0006032 chitin catabolic process GO:0016998 cell wall macromolecule catabolic process GO:0004568 chitinase activity	gi|528323968|gb|AGS38341.1| chitinase, partial	-	GO:0004568 GO:0005975 GO:0006032 GO:0016023 GO:0051707 GO:0016998	14.9672	1.91205	18.2953	120.487	111.219	238.407
Traes_2DL_09DBB0D62.1	24.8991	3.7225	1.1173	3.33178	0.000862921	0.0128592	Traes_2DL_09DBB0D62			2D	64772611	64773597	GO:0055085 transmembrane transport	gi|475563878|gb|EMT14396.1| Putative metal-nicotianamine transporter YSL13	-	GO:0016021 GO:0005886 GO:0055085	10.5651	0	0	40.4761	44.4875	53.866
TRAES3BF044000080CFD_t1	44.8647	3.7201	0.6353	5.85579	4.75e-09	3.22766e-07	TRAES3BF044000080CFD_g			3B	639525215	639525709	GO:0005515 protein binding	gi|473983759|gb|EMS51640.1| hypothetical protein TRIUR3_25944	-	GO:0009536	6.16298	6.69217	6.09844	60.2435	118.17	71.8213
Traes_2AL_F360E3FE3.1	28.7482	3.719	1.0997	3.38185	0.000719994	0.0110811	Traes_2AL_F360E3FE3			2A	42811490	42813328		gi|475577774|gb|EMT17917.1| hypothetical protein F775_02489	-	GO:0030001 GO:0046872	0	12.4283	0	64.0088	68.1214	27.9305
Traes_4BL_0F2281616.2	33.9225	3.7101	0.9418	3.93923	8.17431e-05	0.00179656	Traes_4BL_0F2281616			4B	304091790	304092340	GO:0046983 protein dimerization activity	gi|475535416|gb|EMT08749.1| Transcription factor bHLH93	-	GO:0005634 GO:0046983	7.04341	7.64819	0	43.3001	20.8535	124.69
Traes_5AL_F1FCC41BA.1	18.9391	3.71	1.1372	3.26247	0.00110447	0.0156912	Traes_5AL_F1FCC41BA			IWGSC_CSS_5AL_scaff_2779241	2	432	GO:0003779 actin binding GO:0005622 intracellular GO:0030042 actin filament depolymerization GO:0015629 actin cytoskeleton	gi|1381154|gb|AAC49404.1| WCOR719	-	GO:0030042 GO:0003779 GO:0006950 GO:0015629	5.28255	2.86807	0	13.1783	58.3898	33.9156
Traes_1DS_F14FF0AC4.2	116.782	3.7038	0.5835	6.34807	2.18e-10	1.96e-08	Traes_1DS_F14FF0AC4			1D	7836375	7838930	GO:0003824 catalytic activity GO:0009058 biosynthetic process GO:0016841 ammonia-lyase activity	gi|475611580|gb|EMT28135.1| Phenylalanine ammonia-lyase	-	GO:0005737 GO:0045548 GO:0009800 GO:0006559 GO:0006570 GO:0009821	12.326	29.6368	8.38536	356.755	237.73	55.861
Traes_7AL_0F8FA764F.1	21.9594	3.7021	1.1605	3.19012	0.00142216	0.0191606	Traes_7AL_0F8FA764F			7A	123706862	123708763	GO:0003824 catalytic activity GO:0006520 cellular amino acid metabolic process GO:0030170 pyridoxal phosphate binding GO:0016831 carboxy-lyase activity GO:0019752 carboxylic acid metabolic process	gi|473984280|gb|EMS51668.1| Aromatic-L-amino-acid decarboxylase	-	GO:0005737 GO:0030170 GO:0009611 GO:0004837 GO:0004058 GO:0006570 GO:0009821 GO:0006547 GO:0006558 GO:0006568 GO:0042432	0	0	9.14766	35.7696	31.9754	54.8635
Traes_2BS_F118753CB.1	397.858	3.7003	0.3504	10.5614	4.5e-26	2.48e-23	Traes_2BS_F118753CB			2B	17078306	17080775	GO:0055085 transmembrane transport	gi|357163102|ref|XP_003579626.1| PREDICTED: probable metal-nicotianamine transporter YSL6-like isoform 1	-	GO:0006857 GO:0015198 GO:0055085 GO:0005774 GO:0016021	60.7494	42.0651	67.0828	566.666	1213.67	436.913
TRAES3BF043700060CFD_t1	524.534	3.6994	0.65	5.69184	1.26e-08	7.86108e-07	TRAES3BF043700060CFD_g		beta-galactosidase 10 [Source:Projected from Arabidopsis thaliana (AT5G63810) TAIR;Acc:AT5G63810]	3B	633324289	633330020	GO:0005618 cell wall GO:0009505 plant-type cell wall GO:0005975 carbohydrate metabolic process GO:0004553 hydrolase activity, hydrolyzing O-glycosyl compounds GO:0030246 carbohydrate binding GO:0004565 beta-galactosidase activity	gi|475594993|gb|EMT22873.1| Beta-galactosidase 3	3.2.1.23	GO:0009505 GO:0043169 GO:0016023 GO:0030246 GO:0016020 GO:0004565 GO:0048046 GO:0080167 GO:0006012 GO:0006027 GO:0006687 GO:0009341 GO:0046486	114.455	41.109	69.3698	1476.91	405.948	1039.41
Traes_3AL_B0D4B56FE.1	41.8458	3.6963	0.9731	3.79844	0.000145612	0.0029421	Traes_3AL_B0D4B56FE			IWGSC_CSS_3AL_scaff_4441521	1389	2546	GO:0005515 protein binding	gi|473891310|gb|EMS48714.1| Elicitor-responsive protein 1	-	GO:0010363 GO:0005544 GO:0009963 GO:0006612 GO:0005737 GO:0005886	0	9.56024	8.38536	95.0719	132.072	5.98511
Traes_2DL_6E28434C21.1	94.0229	3.6918	0.5359	6.88852	5.64e-12	6.74e-10	Traes_2DL_6E28434C21			2D	149579708	149580542	GO:0009055 electron carrier activity	gi|475529542|gb|EMT07779.1| Mavicyanin	-	GO:0005507 GO:0016023 GO:0009055 GO:0009536	6.16298	20.0765	14.4838	275.803	82.0237	165.588
Traes_3AS_7D4114DDC.1	273.862	3.6902	0.3028	12.1867	3.66e-34	3.57e-31	Traes_3AS_7D4114DDC			3A	12645745	12646950		gi|326487127|dbj|BAJ85339.1| predicted protein	-	GO:0031225 GO:0016788 GO:0016023 GO:0008152	44.9017	49.7133	24.3938	511.129	450.435	562.601
Traes_2BS_023A3B1E5.1	48.7396	3.6842	0.8526	4.32105	1.55291e-05	0.000429121	Traes_2BS_023A3B1E5			2B	53759009	53760254	GO:0009058 biosynthetic process GO:0016844 strictosidine synthase activity	gi|475510892|gb|EMT05328.1| Adipocyte plasma membrane-associated protein	-	GO:0016023 GO:0016787 GO:0005739 GO:0016844 GO:0016114 GO:0042432	0	19.1205	2.28692	74.3631	141.804	54.8635
Traes_5AS_AE3DD00CB.1	31.6345	3.6816	0.9424	3.90663	9.35925e-05	0.00201917	Traes_5AS_AE3DD00CB			IWGSC_CSS_5AS_scaff_1521640	6612	8222	GO:0050662 coenzyme binding GO:0003824 catalytic activity	gi|475612373|gb|EMT28387.1| Bifunctional dihydroflavonol 4-reductase/flavanone 4-reductase	-	GO:0009409 GO:0016621 GO:0009809 GO:0050662 GO:0055114 GO:0009805 GO:0009811	4.40213	9.56024	0	72.4805	83.414	19.9504
Traes_5BL_3EFFD8013.1	18.9031	3.6797	1.1534	3.19028	0.00142134	0.0191536	Traes_5BL_3EFFD8013			5B	45438771	45443053	GO:0005524 ATP binding GO:0004672 protein kinase activity GO:0006468 protein phosphorylation	gi|475623410|gb|EMT32207.1| Mitogen-activated protein kinase kinase kinase ANP1	2.7.11.1	GO:0009908 GO:0009536 GO:0048046 GO:0006275 GO:0007155 GO:0000186 GO:0000911 GO:0051567 GO:0045010 GO:0043622 GO:0004713 GO:0008283 GO:0032440 GO:0046777 GO:0010090 GO:0006306 GO:0051726 GO:0048765 GO:0004709 GO:0016572 GO:0055114 GO:0006270 GO:0005524 GO	0.880426	6.69217	0.762305	18.8261	72.2921	13.9653
TRAES3BF132300040CFD_t1	870.07	3.6636	0.2241	16.3518	4.22e-60	1.27e-56	TRAES3BF132300040CFD_g			v443_1323	177836	178768	GO:0003824 catalytic activity GO:0008152 metabolic process	gi|474067871|gb|EMS54196.1| Pyruvate dehydrogenase E1 component subunit beta	1.2.4.1	GO:0009941 GO:0009611 GO:0016126 GO:0009805 GO:0008270 GO:0004802 GO:0004739 GO:0010240 GO:0048868 GO:0006633 GO:0006084 GO:0006096 GO:0009570 GO:0006598 GO:0042398 GO:0016132 GO:0005739 GO:0006098 GO:0015976 GO:0006094 GO:0009097 GO:0009098 GO:0009099	132.944	139.58	109.772	1230.29	1715.55	1892.29
Traes_6BL_1EA20D10A.1	22.104	3.649	1.1609	3.14335	0.00167023	0.0217267	Traes_6BL_1EA20D10A			IWGSC_CSS_6BL_scaff_1114157	2043	2311		gi|475567701|gb|EMT15333.1| Cytokinin-O-glucosyltransferase 2	-	GO:0016758 GO:0008152	3.5217	0	6.09844	3.76522	58.3898	60.8486
Traes_2AL_166405256.2	97.4372	3.6467	0.5173	7.04954	1.8e-12	2.3e-10	Traes_2AL_166405256			2A	83302164	83305662	GO:0006811 ion transport GO:0005515 protein binding GO:0016020 membrane GO:0016021 integral component of membrane GO:0055085 transmembrane transport GO:0005216 ion channel activity GO:0005249 voltage-gated potassium channel activity GO:0006813 potassium i	gi|474207816|gb|EMS58765.1| Potassium channel SKOR	-	GO:0009414 GO:0009753 GO:0009409 GO:0055085 GO:0009737 GO:0006813 GO:0015271 GO:0005634 GO:0008076	7.04341	25.8127	10.6723	100.72	248.852	191.524
Traes_4AS_DB3EBF441.1	24.1268	3.6463	0.949	3.8421	0.000121986	0.00253174	Traes_4AS_DB3EBF441			4A	50195368	50196869	GO:0005515 protein binding GO:0008270 zinc ion binding	gi|357119711|ref|XP_003561578.1| PREDICTED: E3 ubiquitin-protein ligase ATL6-like	-	GO:0035556 GO:0008270 GO:0002679 GO:0016023 GO:0004842 GO:0016567 GO:0010200 GO:0006863 GO:0005576 GO:0009816 GO:0005886	4.40213	0	6.09844	32.9457	51.4386	49.8759
Traes_6AL_ECDA17A45.1	112.901	3.6461	1.0337	3.52726	0.00041989	0.00715202	Traes_6AL_ECDA17A45			IWGSC_CSS_6AL_scaff_5797909	61	3069	GO:0016020 membrane GO:0016021 integral component of membrane GO:0022857 transmembrane transporter activity	gi|473787382|gb|EMS46274.1| Auxin-induced protein 5NG4	-	GO:0016020	31.6953	16.2524	2.28692	100.72	140.414	386.04
Traes_6AL_A082978FE.1	20.4922	3.6414	1.0802	3.37121	0.000748383	0.0114402	Traes_6AL_A082978FE			6A	154817492	154818200	GO:0016758 transferase activity, transferring hexosyl groups GO:0008152 metabolic process	gi|474227058|gb|EMS59486.1| UDP-glycosyltransferase 85A2	-	GO:0016023 GO:0008152 GO:0016758	2.64128	6.69217	0	26.3566	26.4144	60.8486
Traes_1BS_C3AA04888.1	173.018	3.6343	1.0203	3.5621	0.000367905	0.00639198	Traes_1BS_C3AA04888			IWGSC_CSS_1BS_scaff_3481456	1	1319	GO:0005737 cytoplasm GO:0003824 catalytic activity GO:0009058 biosynthetic process GO:0006559 L-phenylalanine catabolic process GO:0016841 ammonia-lyase activity	gi|475611579|gb|EMT28134.1| Phenylalanine ammonia-lyase	-	GO:0005737 GO:0045548 GO:0009800 GO:0006559 GO:0006570 GO:0009821	1.76085	38.241	37.3529	418.881	304.461	237.409
Traes_4AL_04B7D5758.1	79.1819	3.6288	0.5666	6.40445	1.51e-10	1.4e-08	Traes_4AL_04B7D5758			4A	107021012	107022961	GO:0006355 regulation of transcription, DNA-templated GO:0006351 transcription, DNA-templated	gi|475483889|gb|EMT03073.1| hypothetical protein F775_17626	-	GO:0006355	8.80426	5.73615	20.5822	233.444	123.731	82.7941
Traes_2DL_364AC1350.1	47.2347	3.6265	0.8643	4.19583	2.71869e-05	0.00069266	Traes_2DL_364AC1350			2D	123921560	123921921		gi|326505060|dbj|BAK02917.1| predicted protein	-	GO:0009094 GO:0009536 GO:0004664 GO:0000162 GO:0006571 GO:0019274	4.40213	17.2084	0	161.905	56.9995	42.8933
Traes_2AS_FA13B0C7F.1	17.4213	3.6153	1.2705	2.84544	0.00443495	0.0457302	Traes_2AS_FA13B0C7F			IWGSC_CSS_2AS_scaff_5300710	4	679		gi|357116654|ref|XP_003560094.1| PREDICTED: uncharacterized protein LOC100840367	-	NA	7.92383	0	0	40.4761	29.1949	26.933
Traes_6DS_ADB19C6E6.1	63.6796	3.6142	0.7014	5.1528	2.56623e-07	1.17404e-05	Traes_6DS_ADB19C6E6			IWGSC_CSS_6DS_scaff_2122466	8543	9254		gi|475562134|gb|EMT13937.1| hypothetical protein F775_08204	-	GO:0006662 GO:0009749 GO:0003756 GO:0009744 GO:0034976 GO:0009750 GO:0005739 GO:0006457 GO:0045454 GO:0009408 GO:0009055 GO:0009627 GO:0005774 GO:0016023 GO:0005788 GO:0009507 GO:0004579 GO:0009644 GO:0042542 GO:0015035 GO:0005886 GO:0008250 GO:0018279	16.7281	12.4283	0	122.37	148.755	81.7965
Traes_5BL_81B0767BF.1	59.5069	3.6133	0.5516	6.55055	5.73e-11	5.78e-09	Traes_5BL_81B0767BF			5B	224819636	224821010		gi|475600889|gb|EMT24676.1| hypothetical protein F775_16370	-	NA	9.68468	10.5163	6.86075	109.191	145.974	74.8139
[truncated: 4,113 more rows]

## Sheet: Table S6
Table S6. Genes identified as differentially regulated in LM in comparison with LC leaves. Values correspond to log2FoldChange.
[truncated: 9,098 more rows]

## Sheet: Table S7
Table S7. Regulated whaet (Triticum aestivum) genes with corresponding Oryza sativa sequences described as mycorrhiza-responsive in Fiorilli et al., 2015.Values correspond to log2FoldChange.
[truncated: 115 more rows]

[truncated: 10 more sheets: Table S8, Table S9, Table S10, Table S11, Table S12, Table S13, Table S14, Table S15, Table S16, Table S17]
